# Supplementary material for: Exome Survey and Candidate Gene Re-Sequencing Identifies Novel Exstrophy Candidate Genes and Implicates LZTR1 in Disease Formation
Source: Biomolecules. 2023 Jul 13;13(7):1117. doi: 10.3390/biom13071117 (PMC10377188; doi:10.3390/biom13071117)
Supplement: Supplementary file 1 [file biomolecules-13-01117-s001.zip]

Archive with 1 entries (1 files):
- biomolecules-2446177-supplementary.xlsx
