# Supplementary material for: Exome Survey and Candidate Gene Re-Sequencing Identifies Novel Exstrophy Candidate Genes and Implicates LZTR1 in Disease Formation
Source: Biomolecules. 2023 Jul 13;13(7):1117. doi: 10.3390/biom13071117 (PMC10377188; doi:10.3390/biom13071117)
Supplement: Supplementary file 1 [file biomolecules-13-01117-s001.zip › biomolecules-2446177-supplementary.xlsx]

## Sheet: Sheet 1
Molecular inversion probes - Supplement Table S1
	mip_name	chr	ext_probe_start	ext_probe_stop	ext_probe_copy	ext_probe_sequence	lig_probe_start	lig_probe_stop	lig_probe_copy	lig_probe_sequence	mip_scan_start_position	mip_scan_stop_position	scan_target_sequence	mip_sequence	feature_start_position	feature_stop_position	probe_strand	logistic_score
	PLEKHB1/NM_021200_0001	11	73357616	73357631	9	AGCCTTCTGGGAAATG	73357797	73357825	1	GCTGCTGGTAGGTGAGGGTTTGCGGGGCT	73357632	73357796	CTGCCCTGGCCACCCAGGAACCATGAGCCCTGCAGCCCCGGTAAGGAAGAGTTCTCTGGGACAGGAGGAAGGGCCCAGGGCAGGGTGGGCACCCTTGCCACATAGGGGACGGGACAGAAGTCTTTTAGGCCCTGACATCCTCTGGTCTCTGAATGACATCCTGTG	GCTGCTGGTAGGTGAGGGTTTGCGGGGCTCTTCAGCTTCCCGATATCCGACGGTAGTGTNNNNNAGCCTTCTGGGAAATG	73357643	73357681	+	0.911336
	PLEKHB1/NM_001130035_0002	11	73360031	73360046	6	TGTGTCTCCCGTGGCT	73360212	73360240	1	CAAGAAACCAGGACCTTTTCATCCTTCCC	73360047	73360211	CCTCTGACAGGTCCCGCCTGACTCCGCTCTGGAAAGTCCTTTTGAAGAAATGGCCCTGGTGAGGGGCGGCTGGCTGTGGAGACAGAGTGAGTGATCCTGGGCCCCTGGTCCTGGGGCAGGGTGAAGGAAGTGGCTTACTGGGCTTGCCACGGGGAACACTTCTCT	CAAGAAACCAGGACCTTTTCATCCTTCCCCTTCAGCTTCCCGATATCCGACGGTAGTGTNNNNNTGTGTCTCCCGTGGCT	73360046	73360142	+	0.863606
	PLEKHB1/NM_001130035_0003	11	73361552	73361567	10	CAGGCTCTGGGATCAG	73361736	73361761	1	GCCCAGAGTGCCATGGTGAGCAGAAG	73361568	73361735	CCTGCCTAGTGCATCTGGAATATCGTACAGGCTCCATCCTCCGCCGCTGGAAGCGGAACTGGTTTGCCCTGTGGCTGGACGGGACCCTGGGATACTACCACGATGAGACAGCGCAGGACGAGGAGGACCGTGTGCTCATCCACTTCAATGTCCGTGACATAAAGATCG	GCCCAGAGTGCCATGGTGAGCAGAAGCTTCAGCTTCCCGATATCCGACGGTAGTGTNNNNNCAGGCTCTGGGATCAG	73361587	73361760	+	0.836228
	PLEKHB1/NM_001130035_0004	11	73361845	73361860	9	TGAAATGCCTCTGAAA	73361651	73361679	1	GCTGTCTCATCGTGGTAGTATCCCAGGGT	73361680	73361844	GCTGCAAAAAGACTTCCAACAGCAAGTGTTCTCGGAGACAGCGGGAGGCTCTGCCCACAGTCACGGTGCCACAGAGGAAGGGGCTTCTGCTCACCATGGCACTCTGGGCCGATCTTTATGTCACGGACATTGAAGTGGATGAGCACACGGTCCTCCTCGTCCTGC	GCTGTCTCATCGTGGTAGTATCCCAGGGTCTTCAGCTTCCCGATATCCGACGGTAGTGTNNNNNTGAAATGCCTCTGAAA	73361587	73361760	-	0.929993
	PLEKHB1/NM_001130035_0005	11	73362807	73362822	14	ACCCATATATGTGTGT	73362989	73363016	1	GCCCCCTTCTCATTGGGCCTTCTGGTTC	73362823	73362988	CTGCTTCCAGATGTGCAGCCCCCAGAGGGCCGGAGCCGAGATGGCCTGCTGACTGTGAACCTACGGGAAGGCGGCCGCCTGCACCTCTGTGCGGAGACCAAGGATGATGCCCTGTGAGTCACTCCCAGGAGAGGATGGGGTGGAATCTCGGGGAAAGTTACCATGT	GCCCCCTTCTCATTGGGCCTTCTGGTTCCTTCAGCTTCCCGATATCCGACGGTAGTGTNNNNNACCCATATATGTGTGT	73362822	73362945	+	0.869868
	PLEKHB1/NM_001130035_0006	11	73364159	73364174	5	AAACCTATCCACATAA	73363965	73363993	1	GAGGAGGGAGTTTGGGGGTGGGTGAATTG	73363994	73364158	GACTGAGAACTTCTGGCAGGTGGAGACCGAGTCTGAGTCACTCATGATTCCATGGCACATGGAGGTGGTGGGGAAAGGGGGAGAGAACGGGAGACTCACCGGGGTGGAGTTTGCCTCCAGCAGTGCTGTCTTCCATGCTCTGCAAAGCAAATCCCACCAGACCAT	GAGGAGGGAGTTTGGGGGTGGGTGAATTGCTTCAGCTTCCCGATATCCGACGGTAGTGTNNNNNAAACCTATCCACATAA	73364009	73364069	-	0.953461
	PLEKHB1/NM_021200_0007	11	73366805	73366824	20	CCCTCCCTCCCTCCTCCTTC	73366990	73367014	1	CCACCAGGATGAGCCTCCAAAACCA	73366825	73366989	TTGGGTTTCTGTGGCTTGAGCAGGCCCCAGCTGGAGCCACCGTCCCTCCCAGGAGCCGCCGGGTTTGCTCCAAGGTCAGGTGTGTGACCCGCTCGTGGAGCCCCTGTAAGGTTGAGAGGCGGATCTGGGTAAGTGCTGGCTCGGCCCTCCCTGCCTCCATACTGG	CCACCAGGATGAGCCTCCAAAACCACTTCAGCTTCCCGATATCCGACGGTAGTGTNNNNNCCCTCCCTCCCTCCTCCTTC	73366837	73366962	+	0.901971
	PLEKHB1/NM_001130035_0008	11	73371984	73371999	8	CTAAAAGGATGAAGCC	73371790	73371818	1	GTACGGGCTGTAGACGCGCACCTGGGGAA	73371819	73371983	TGGTCCGGACTTACGGACCGTGGGCTGGGCCTGGCGCTGAATCGGTGCTGGATCGAGGCAAGCCCCGGGGCACGCTGGAGACTTACCTGCGTAGGGCGGTCCGTAGTAGCTGCGGACATACGTGGCCTCGTGTGCATTGGGGGGCACCACCTCGTAGTAGTCTTG	GTACGGGCTGTAGACGCGCACCTGGGGAACTTCAGCTTCCCGATATCCGACGGTAGTGTNNNNNCTAAAAGGATGAAGCC	73371787	73371907	-	0.743128
	PLEKHB1/NM_001130035_0009	11	73371675	73371690	9	CCCATTTCTAAACTTG	73371858	73371884	1	GCCACGTATGTCCGCAGCTACTACGGA	73371691	73371857	GGGAGGTGGCTCCATGGATCCCAGAGAGGCCTGTGCCAGGCGTGGGGGTAGGGGACCAAATCCGGGCCAGGGAGTTCCTGGGCACCTGACATGGTTGGATTCCCCAGGTGCGCGTCTACAGCCCGTACCAAGACTACTACGAGGTGGTGCCCCCCAATGCACACGAG	GCCACGTATGTCCGCAGCTACTACGGACTTCAGCTTCCCGATATCCGACGGTAGTGTNNNNNCCCATTTCTAAACTTG	73371787	73371907	+	0.775246
	PLEKHB1/NM_001130035_0010	11	73372781	73372802	1	GGGTAGGGAGTGGGGGGAATGG	73372593	73372610	1	GCCGCCCCAGTGGCGGCT	73372611	73372780	TCCAAACCCGGAAGGAGCTAATGGAGAGGATAGGGCCAAAGTGGGACAGGGCTTGGATGGTAGAGGATGGGGTCCAGGAGGAAGAGGAGTCTAGCAATCCAAGCGCAGGGGTCAGTGCTCCGAGTCCCAGGGCTCAGAACCAGCAGGGCGACCACATGAGCGAGCCCAGC	GCCGCCCCAGTGGCGGCTCTTCAGCTTCCCGATATCCGACGGTAGTGTNNNNNGGGTAGGGAGTGGGGGGAATGG	73372500	73372657	-	0.743885
	PLEKHB1/NM_001130035_0011	11	73372421	73372441	1	TGGGTTGGGCTGGAGTGATGC	73372611	73372630	1	GCTGGGCTCGCTCATGTGGT	73372442	73372610	AGGAAGGGTACGAAGATCACTCTACTCCCTCCTAAGTCGCTGATCCTCATGGGCTGTCTCCCTCTGCAGGCCCTGGCGTGACGCACGTGATAGTGCGGGAGGATCCCTGCTACAGCGCCGGCGCCCCTCTGGCCATGGGCATGCTTGCGGGAGCCGCCACTGGGGCGGC	GCTGGGCTCGCTCATGTGGTCTTCAGCTTCCCGATATCCGACGGTAGTGTNNNNNTGGGTTGGGCTGGAGTGATGC	73372500	73372657	+	0.749922
	CLSTN3/NM_014718_0012	12	7283173	7283189	1	AAGGTGGAATCCGCAGG	7283359	7283382	1	GTGCGGGGTGGGGGTGGGAAGGAG	7283190	7283358	CTGGAGGCTCCCAGGGGAGGCAAACGCCTGGCCCTGCCCTGCCCCACGCCGCACCATGACCCTCCTGCTGCTGCCCCTTCTGCTGGCCTCTCTGCTCGCGTCCTGCTCCTGTAACAAAGGTGAGTGAGGTGGGGGTGGGGGTACCGAAAGAGGGGCGTCGGGCAGCGCC	GTGCGGGGTGGGGGTGGGAAGGAGCTTCAGCTTCCCGATATCCGACGGTAGTGTNNNNNAAGGTGGAATCCGCAGG	7283234	7283318	+	0.625612
	CLSTN3/NM_014718_0013	12	7285582	7285597	9	CACAGGTGCTTCCTCT	7285763	7285791	1	GCAAGGCAGGGTAGGACAGAGAAAAGTGG	7285598	7285762	CCTCTCCCTGGGGTGGGGCCAGCCAACAAGCACAAGCCATGGATTGAGGCAGAGTACCAGGGCATCGTCATGGAGAATGACAACACGGTCCTACTGAATCCACCACTCTTTGCCTTGGACAAGGATGCCCCGCTGCGCTATGCAGGTAATTGGGATTGGGGGATG	GCAAGGCAGGGTAGGACAGAGAAAAGTGGCTTCAGCTTCCCGATATCCGACGGTAGTGTNNNNNCACAGGTGCTTCCTCT	7285609	7285752	+	0.871361
	CLSTN3/NM_014718_0014	12	7286141	7286156	11	TCACTCCTCCCCTTCT	7286342	7286370	1	GCCAACACCAAGAAGTCCCACAAGTGAGG	7286157	7286341	CCCCTTTGCCAGGTGAGATCTGCGGCTTCCGGCTCCATGGGTCTGGGGTGCCCTTTGAGGCTGTGATCCTTGACAAGGCGACAGGAGAGGGGCTGATCCGGGCCAAGGAGCCTGTGGACTGCGAGGCCCAGAAGGAACACACCTTCACCATCCAGGCCTATGACTGTGGCGAGGGCCCCGACGGG	GCCAACACCAAGAAGTCCCACAAGTGAGGCTTCAGCTTCCCGATATCCGACGGTAGTGTNNNNNTCACTCCTCCCCTTCT	7286158	7286374	+	0.876501
	CLSTN3/NM_014718_0015	12	7286454	7286469	19	GGGTGGGGGTGGATAT	7286250	7286278	1	GCAGTCCACAGGCTCCTTGGCCCGGATCA	7286279	7286453	TCGATGACCGCACGGACAGAGGATGGTGGGCTTGGGAGCAGGGAGGAGGACCCTGCAACACATGGGGCAGGAGACAAGGACTTCCTCACTTGTGGGACTTCTTGGTGTTGGCCCCGTCGGGGCCCTCGCCACAGTCATAGGCCTGGATGGTGAAGGTGTGTTCCTTCTGGGCCTC	GCAGTCCACAGGCTCCTTGGCCCGGATCACTTCAGCTTCCCGATATCCGACGGTAGTGTNNNNNGGGTGGGGGTGGATAT	7286158	7286374	-	0.92915
	CLSTN3/NM_014718_0016	12	7287891	7287906	16	TCTTCATCCCTCCTTC	7288072	7288100	1	GCCAGATCTGCTACTATGAGATTCTCACA	7287907	7288071	TCTCTGGCATATGCAGGGCCACTGTGCATGTGCGGGTCAACGATGTGAACGAGTTTGCCCCAGTGTTTGTGGAACGGCTGTATCGTGCGGCTGTGACAGAGGGGAAGCTGTACGATCGCATCCTGCGGGTGGAAGCCATTGACGGTGACTGCTCCCCCCAGTACA	GCCAGATCTGCTACTATGAGATTCTCACACTTCAGCTTCCCGATATCCGACGGTAGTGTNNNNNTCTTCATCCCTCCTTC	7287912	7288141	+	0.977104
	CLSTN3/NM_014718_0017	12	7288174	7288189	9	GAGGGAGGTGGGTGCT	7287970	7287997	1	GCCGCACGATACAGCCGTTCCACAAACA	7287998	7288173	CAAGGGGAACTGGGTGGCCAGGGAAGCCAGGGGTGGACTCACCGTCATTGTCAATGAGGAAAGGGGTGTTGGGTGTGAGAATCTCATAGTAGCAGATCTGGCTGTACTGGGGGGAGCAGTCACCGTCAATGGCTTCCACCCGCAGGATGCGATCGTACAGCTTCCCCTCTGTCACA	GCCGCACGATACAGCCGTTCCACAAACACTTCAGCTTCCCGATATCCGACGGTAGTGTNNNNNGAGGGAGGTGGGTGCT	7287912	7288141	-	0.933983
	CLSTN3/NM_014718_0018	12	7288525	7288540	9	TGGGTTTACAGGTGGG	7288331	7288359	1	GAAAGCCCAGGGCAGGGAGGGGAGGATGT	7288360	7288524	CTTCACCTGAATCTCCACCTCAGCATCATCTGCTGCCCGCTTCTTCCCACAGTCATAAGCTGTCACTGTAAACTTATAGAGCCTCTCACCACTGTACTGCAGCTTCTCTGTGTTCTCAATGTTCCCTGGGGTGGGGTCAGGAGGACAGAGCATTAGAGCATTGGA	GAAAGCCCAGGGCAGGGAGGGGAGGATGTCTTCAGCTTCCCGATATCCGACGGTAGTGTNNNNNTGGGTTTACAGGTGGG	7288389	7288559	-	0.950191
	CLSTN3/NM_014718_0019	12	7288451	7288466	18	AGTTTACAGTGACAGC	7288632	7288660	1	GCCAGGCTAGGGCTTGGATGATATTGGGG	7288467	7288631	TTATGACTGTGGGAAGAAGCGGGCAGCAGATGATGCTGAGGTGGAGATTCAGGTGAAGCCCACCTGTAAACCCAGCTGGCAAGGTGAGAGCTCAGCGCTGTGCCCCATCTTGTGAATCATCTTTTTTCTTGGTCTCTCTTTCTGTCCTTTCTGACAATCATGGGG	GCCAGGCTAGGGCTTGGATGATATTGGGGCTTCAGCTTCCCGATATCCGACGGTAGTGTNNNNNAGTTTACAGTGACAGC	7288389	7288559	+	0.975439
	CLSTN3/NM_014718_0020	12	7288757	7288772	15	TTACCCTTCTCTCTCC	7288940	7288966	1	GCTGTGACCGTGACAACTACTCAGAGC	7288773	7288939	CCATCACCCTCTCTGTCTCACCCATGCAGGCTGGAACAAAAGGATCGAATATGCACCAGGTGCTGGGAGCTTGGCTTTGTTCCCTGGTATCCGCCTGGAGACCTGTGATGAACCACTCTGGAACATTCAGGCCACCATAGAGCTGCAGACCAGCCATGTGGCCAAGG	GCTGTGACCGTGACAACTACTCAGAGCCTTCAGCTTCCCGATATCCGACGGTAGTGTNNNNNTTACCCTTCTCTCTCC	7288791	7288997	+	0.947811
	CLSTN3/NM_014718_0021	12	7289071	7289086	6	TGGATGGCCAGTGGTG	7288877	7288904	1	GCCTGAATGTTCCAGAGTGGTTCATCAC	7288905	7289070	ATGTAAAGCAGAGTCTTGGAAAAGTTTGGACAGAGGTTGGATGGGAAGGGATAGGCCTGAGGCAGTGTTGGGGGCACACCTACCACAGAGTTTCCGCAGCGCCCGCTCTGAGTAGTTGTCACGGTCACAGCCCTTGGCCACATGGCTGGTCTGCAGCTCTATGGTG	GCCTGAATGTTCCAGAGTGGTTCATCACCTTCAGCTTCCCGATATCCGACGGTAGTGTNNNNNTGGATGGCCAGTGGTG	7288791	7288997	-	0.937213
	CLSTN3/NM_014718_0022	12	7289399	7289414	20	ACTTGTGCCTCCTGGG	7289591	7289618	1	GCCCCAGGACAGCCTCAGTGACCACTTC	7289415	7289590	GCTCCCACAGGTGCTGCCACTGGGGAGGTGGATCTGTTGCCCATGCCTGGCCCCAATGCCAACTGGACAGCAGGACTCTCGGTGCACTACAGCCAGGACAGCAGCCTGATCTACTGGTTCAATGGCACCCAGGCTGTGCAGGTGCCCCTGGGTGGCCCCAGTGGGCTGGGCTCTGG	GCCCCAGGACAGCCTCAGTGACCACTTCCTTCAGCTTCCCGATATCCGACGGTAGTGTNNNNNACTTGTGCCTCCTGGG	7289414	7289716	+	0.788692
	CLSTN3/NM_014718_0023	12	7289575	7289590	16	GTGGGCTGGGCTCTGG	7289771	7289799	1	GCCCAGTGTGTGACTGTGAACAGGTCACT	7289591	7289770	GCCCCAGGACAGCCTCAGTGACCACTTCACCCTGTCCTTCTGGATGAAGCATGGCGTAACTCCCAACAAGGGCAAGAAGGAAGAGGAAACCATCGTATGTAACACTGTCCAGAATGGTGAGCCTCCCCTCCAGGCACTAGCCAGAGGGGGAAACTGGCTTCTTGTCCCGCCTCTGTCACT	GCCCAGTGTGTGACTGTGAACAGGTCACTCTTCAGCTTCCCGATATCCGACGGTAGTGTNNNNNGTGGGCTGGGCTCTGG	7289414	7289716	+	0.92481
	CLSTN3/NM_014718_0024	12	7290525	7290540	12	ACCCCATCCCCTTCCT	7290706	7290734	1	ACTCACTTTTAGGAAAGGACCTTCTCTGG	7290541	7290705	GTGCCCTCAGAGGACGGCTTCTCTCACTACTCGCTGACTGTCCACGGCTGTAGGATTGCCTTCCTCTACTGGCCCCTGCTTGAGAGTGCCCGCCCAGTCAAGTTCCTCTGGAAGCTGGAGCAGGTGAGGCAAGAGCCAGGCTCCTGGGAGGGCTGAGTAGATGTG	ACTCACTTTTAGGAAAGGACCTTCTCTGGCTTCAGCTTCCCGATATCCGACGGTAGTGTNNNNNACCCCATCCCCTTCCT	7290540	7290673	+	0.873836
	CLSTN3/NM_014718_0025	12	7293993	7294008	3	AAGCTTACCAGTCCAG	7293799	7293826	1	GGGTAGGGGCAAGAGCCTCTCAGGTAAT	7293827	7293992	CAGGCCCCAATCATGAGAGCAGGCTCCCTTCGGGGTGGGTGGATGAGGCCATTGTCATGGATGAGGGCAGGGTCGAAGGAGATGCCGTCGGTATAGAGTGTGACTGTGGGGAACTCGAGGTTCAGAGCGTAGTGGTGCCACTCATCATCACAGACCTGGGAGAGTA	GGGTAGGGGCAAGAGCCTCTCAGGTAATCTTCAGCTTCCCGATATCCGACGGTAGTGTNNNNNAAGCTTACCAGTCCAG	7293827	7294010	-	0.79575
	CLSTN3/NM_014718_0026	12	7294032	7294047	7	TCCCTTCCCAAATCCT	7293838	7293866	1	GCGTAGTGGTGCCACTCATCATCACAGAC	7293867	7294031	GAACCACTGGAGTCTTCACTGAGAAGCTTACCAGTCCAGCAGGCCCCAATCATGAGAGCAGGCTCCCTTCGGGGTGGGTGGATGAGGCCATTGTCATGGATGAGGGCAGGGTCGAAGGAGATGCCGTCGGTATAGAGTGTGACTGTGGGGAACTCGAGGTTCAGA	GCGTAGTGGTGCCACTCATCATCACAGACCTTCAGCTTCCCGATATCCGACGGTAGTGTNNNNNTCCCTTCCCAAATCCT	7293827	7294010	-	0.933859
	CLSTN3/NM_014718_0027	12	7294606	7294621	13	CATCTCATTCCTCTCT	7294787	7294815	1	GTTCTGAGATCCCTTTTCCACCCCAAATC	7294622	7294786	GTCAATCTCTCCACATCCCTGAGCTCACCAGCACTGTTTTTTTTTTTTTTTTATCCCCAGAGGAGAAGAACAAAGAGAAGGAAAAGGGAGACAACAGTACAGACACCACCCAAGGTACTCCGTGTGTAAGAACTGGAGACCAGAGAGTTCTCATCTTCACTTTCT	GTTCTGAGATCCCTTTTCCACCCCAAATCCTTCAGCTTCCCGATATCCGACGGTAGTGTNNNNNCATCTCATTCCTCTCT	7294671	7294745	+	0.982935
	CLSTN3/NM_014718_0028	12	7295420	7295435	19	TCCTCTCTTCTCACCT	7295603	7295629	1	GCCTGGGCAAAGGCATGAAGGTATTGC	7295436	7295602	CCCGTCCTGCTCCTGTGTTCCTACCCTAGGAGACCCTTTGTCGATCCACCACTACTTCCATGGCTACCTGGCTGGTTTCAGCGTGCGCTCAGGTCGCCTGGAGAGCCGCGAGGTCATCGAGTGCCTCTATGCATGTCGGGAGGGGCTGGACTATAGGGATTTCGAGA	GCCTGGGCAAAGGCATGAAGGTATTGCCTTCAGCTTCCCGATATCCGACGGTAGTGTNNNNNTCCTCTCTTCTCACCT	7295454	7295632	+	0.936049
	CLSTN3/NM_014718_0029	12	7295674	7295689	7	GGGGTAGGGCAAGGGG	7295480	7295507	1	GCCAGGTAGCCATGGAAGTAGTGGTGGA	7295508	7295673	GTGGGGCAAGGGGCATGCTGGGAAGAACAGGGCTAGAGGATGGGGCAATACCTTCATGCCTTTGCCCAGGCTCTCGAAATCCCTATAGTCCAGCCCCTCCCGACATGCATAGAGGCACTCGATGACCTCGCGGCTCTCCAGGCGACCTGAGCGCACGCTGAAACCA	GCCAGGTAGCCATGGAAGTAGTGGTGGACTTCAGCTTCCCGATATCCGACGGTAGTGTNNNNNGGGGTAGGGCAAGGGG	7295454	7295632	-	0.921392
	CLSTN3/NM_014718_0030	12	7295706	7295721	20	TCCTCTGCCACCTCCT	7295887	7295915	1	GCGCCTCACCACTGCTGTCAAGTGAGTGT	7295722	7295886	GGCCCTGCTCTCAGCTGTATCTGTGTCTGGGGCCCAGGTCCACGTGAACCCCTCACAGTCCCTGCTCACCCTGGAGGGGGATGATGTGGAGACCTTCAACCATGCCCTGCAGCATGTGGCTTACATGAACACTCTGCGCTTTGCCACGCCCGGCGTCAGGCCCCT	GCGCCTCACCACTGCTGTCAAGTGAGTGTCTTCAGCTTCCCGATATCCGACGGTAGTGTNNNNNTCCTCTGCCACCTCCT	7295748	7295917	+	0.865149
	CLSTN3/NM_014718_0031	12	7296000	7296015	12	CCATAAAACAAAAGAG	7295806	7295834	1	GCTGCAGGGCATGGTTGAAGGTCTCCACA	7295835	7295999	GTATGCCTAGCTCTAGGTGACGCCTTAGGCCAAGGAGCTGTGACACTGTCTGGCTCTGCTTGGTGATTTGCCCTGCCCCACCCAACACTCACTTGACAGCAGTGGTGAGGCGCAGGGGCCTGACGCCGGGCGTGGCAAAGCGCAGAGTGTTCATGTAAGCCACAT	GCTGCAGGGCATGGTTGAAGGTCTCCACACTTCAGCTTCCCGATATCCGACGGTAGTGTNNNNNCCATAAAACAAAAGAG	7295748	7295917	-	0.958015
	CLSTN3/NM_014718_0032	12	7301541	7301557	8	TGCTGCTTCTCCTGCTT	7301728	7301755	1	CTTCAAATCACCTGCTCCATTTCTCACC	7301558	7301727	TCTTACATAGGTGCTTCAGCGAAGAGTCCTGCGTCTCCATCCCTGAAGTGGAGGGCTACGTGGTCGTCCTTCAGCCTGACGCCCCCCAGATCCTGCTGAGTGGCACTGCTCATTTTGCCCGCCCAGCTGTGGACTTTGAGGGAACCAACGGCGTCCCTTTGTTCCCTGAT	CTTCAAATCACCTGCTCCATTTCTCACCCTTCAGCTTCCCGATATCCGACGGTAGTGTNNNNNTGCTGCTTCTCCTGCTT	7301557	7301804	+	0.930736
	CLSTN3/NM_014718_0033	12	7301711	7301726	8	TCCCTTTGTTCCCTGA	7301897	7301925	1	CCTGTGTTTGTTTGACTGAACAACTTACC	7301727	7301896	TCTTCAAATCACCTGCTCCATTTCTCACCAGGTGGAGGCCAAAAAGGATGAGAGTTGGCAGGGCACAGGTAAGGACGACTTCGGGGAGTAACACCATCCAGAGAACCAGCCAGTGTCTGGAGTCAGAGTGTGGGAGAACTCCTGGGGCTGGAAGCAGAAAGCGACTCCAT	CCTGTGTTTGTTTGACTGAACAACTTACCCTTCAGCTTCCCGATATCCGACGGTAGTGTNNNNNTCCCTTTGTTCCCTGA	7301557	7301804	+	0.949437
	CLSTN3/NM_014718_0034	12	7302256	7302271	11	CAGATGTGTTGGTGAG	7302052	7302079	1	GCCCACGGAGGTTCTGAGACCCAACCAT	7302080	7302255	CTCCAGCCCCCGCTGCTGCAGAGAGGTTGTGTCCAGGAGCAGGCTTTCCCGCTCGGGATCCAGGTCATCCCCCACCAGAGAAATTTCACAGCCATCCAGGTTGTGCACAATCTCATCCGACATGCGTGTGTCTGTCACTGGGTTGGGGATAGTAGGGTCTGGGTCAGAGCCAAAGG	GCCCACGGAGGTTCTGAGACCCAACCATCTTCAGCTTCCCGATATCCGACGGTAGTGTNNNNNCAGATGTGTTGGTGAG	7302108	7302299	-	0.912406
	CLSTN3/NM_014718_0035	12	7302404	7302419	8	GCTAGGAAAATGCAAA	7302210	7302238	1	GCAGAGAGGTTGTGTCCAGGAGCAGGCTT	7302239	7302403	ACGGCACTTGTCCACATCCCTGGACCTGGAAGGAGGACCCTCTGGGCTTCCTAGGCCCTTACTTTTTGGGAGGGGCACACACACACAGAGGACAGGCCCTCAGGCCCCACTGACCAGCAATAGTGAGGTAGGCAGATGTGTTGGTGAGCTCCAGCCCCCGCTGCT	GCAGAGAGGTTGTGTCCAGGAGCAGGCTTCTTCAGCTTCCCGATATCCGACGGTAGTGTNNNNNGCTAGGAAAATGCAAA	7302108	7302299	-	0.920001
	CLSTN3/NM_014718_0036	12	7302968	7302983	17	CAGGGATGGAGGGGAG	7303149	7303177	1	GCATCACTGTGTATGAAGAGATCCTGAGG	7302984	7303148	CATCCCTCCCTTCGACCTCAGGTCGCACTTCTGCGGAGATGGGGCTGACCTGCTCTACAGCTTGTGTGGCGTCAGCTGGTGGGAGTCCAGGAGAGAGGGTCCTGCCCAGGTCCTGCCTCCACTGGCCCCTGCCCTGAGGTGCTTCCTCATCTCCAGGGGTGGAGA	GCATCACTGTGTATGAAGAGATCCTGAGGCTTCAGCTTCCCGATATCCGACGGTAGTGTNNNNNCAGGGATGGAGGGGAG	7303129	7303295	+	0.894712
	CLSTN3/NM_014718_0037	12	7303123	7303138	11	TGCTTCCTCATCTCCA	7303305	7303332	1	CCTTCCACAGTTACCCACCCCCAGAAAG	7303139	7303304	GGGGTGGAGAGCATCACTGTGTATGAAGAGATCCTGAGGCAGGCTCGTTATCGGCTGCGACACGGAGCTGCCCTCTACACCAGGAAGTTCCGGCTTTCCTGCTCGGAAATGAATGGCCGTTACTCCAGCAATGAATTCATCGTGGAGGTACCCAGAGAGTCTCCTT	CCTTCCACAGTTACCCACCCCCAGAAAGCTTCAGCTTCCCGATATCCGACGGTAGTGTNNNNNTGCTTCCTCATCTCCA	7303129	7303295	+	0.947038
	CLSTN3/NM_014718_0038	12	7303640	7303655	13	GTTTCTGTGGGAGCTG	7303446	7303474	1	CCCACTTCTCTAGACCCCAGCCCCATCTC	7303475	7303639	GCTAGGCTGTGTCCAGCCATCTCAGGCGGGGGCTGGTGACCACGGTGCAGGAACTGCTGGGAGCTGAGCACGTGGCTGGGGTGGGCAACCCGGTTCATGCTGTGCAGGACATTGACCTGGGCAGAGGGAGGGCTCCATGGGCACACACGCTTCTCCCAGGTCCTC	CCCACTTCTCTAGACCCCAGCCCCATCTCCTTCAGCTTCCCGATATCCGACGGTAGTGTNNNNNGTTTCTGTGGGAGCTG	7303513	7303669	-	0.788029
	CLSTN3/NM_014718_0039	12	7303517	7303534	11	TGCCCAGGTCAATGTCCT	7303700	7303726	1	GCAGGTGAGTGTGTTGGGACAGGTATC	7303535	7303699	GCACAGCATGAACCGGGTTGCCCACCCCAGCCACGTGCTCAGCTCCCAGCAGTTCCTGCACCGTGGTCACCAGCCCCCGCCTGAGATGGCTGGACACAGCCTAGCCAGCTCCCACAGAAACTCCAGTACGTAAGCCTGGTGGGGCTGGGCAGGGAGGGGCAGGTG	GCAGGTGAGTGTGTTGGGACAGGTATCCTTCAGCTTCCCGATATCCGACGGTAGTGTNNNNNTGCCCAGGTCAATGTCCT	7303513	7303669	+	0.79072
	CLSTN3/NM_014718_0040	12	7310254	7310270	2	TGATGGTGAGAGCTGAG	7310056	7310082	1	GCAGAGAGAGCGCGGGGGTGAGCAGAG	7310083	7310253	TCATCCCAGAAGAGGTCTGGGTCCTTGGGGTCACTGGAGGCCCCTGGAGGCCCGCCGGCCCCTGAGACGCGGCGGTGAAGGGAATGGATGCGCACCAGGCCCAGGACGACCATGAGCACCAGGAAGCCCACGCACACCACAATGATGAGGGTTGCGGCGCTGGGTATCACT	GCAGAGAGAGCGCGGGGGTGAGCAGAGCTTCAGCTTCCCGATATCCGACGGTAGTGTNNNNNTGATGGTGAGAGCTGAG	7310074	7310297	-	0.746269
	CLSTN3/NM_014718_0041	12	7310238	7310253	4	ACCTCTTCTGGGATGA	7310422	7310447	1	GCAGGGAAGGGGGTACACAGGGGTTA	7310254	7310421	CTCAGCTCTCACCATCATTGTGAACCCCATGGAGGTGAGAGGCCTGGGGAAGCGGGGTTCTGTAGGGTCAAGACTGTGGAGCACACACGGTGAGGACTCCTGAGGAGGGGCAGGCCTGGGTGGAGGCTGTTCGCAGAGCTGCAGTGAGCCGGAGGGAGAGAGGTTCAG	GCAGGGAAGGGGGTACACAGGGGTTACTTCAGCTTCCCGATATCCGACGGTAGTGTNNNNNACCTCTTCTGGGATGA	7310074	7310297	+	0.756384
	CLSTN3/NM_014718_0042	12	7309922	7309938	13	TTTCTCTTCTGGCTTCT	7310127	7310151	1	GCTTCCTGGTGCTCATGGTCGTCCT	7309939	7310126	CCAGGTGTTCCTCTCTTCTCGGCCACCGTGTGTTCTGCCCTGGGAGTCCTTCAGCCCGGGCTGCCTCTTTTCCTACCCAGCCCCCTGTCCAAGTGCCCCCAGGTGTGCCTAGTCACGCTCTGCTCACCCCCGCGCTCTCTCTGCAGTGATACCCAGCGCCGCAACCCTCATCATTGTGGTGTGCGTGG	GCTTCCTGGTGCTCATGGTCGTCCTCTTCAGCTTCCCGATATCCGACGGTAGTGTNNNNNTTTCTCTTCTGGCTTCT	7310074	7310297	+	0.878942
	CLSTN3/NM_014718_0043	12	7310735	7310750	10	TCCTTCTCCCATGTCT	7310541	7310569	1	CCCCGTCACACAGGACTGCCGATTCTGGT	7310570	7310734	GGAGTGTCTGTTTCACCAGGGCAGAATTCCCCCTCTGCGTGGGGAGAGGTGTAGGCCTTAGTAGCGGTGTGGGGGGGTCTCGATGATGCGTCTCTCGTCGCTGCTGGGGGAATCGGCCACCTCCGAGTCACTGCTGTCCTCATCCTCCTGCTGGCCCCCAACAGC	CCCCGTCACACAGGACTGCCGATTCTGGTCTTCAGCTTCCCGATATCCGACGGTAGTGTNNNNNTCCTTCTCCCATGTCT	7310526	7310687	-	0.845214
	CLSTN3/NM_014718_0044	12	7310583	7310598	19	TCCTCATCCTCCTGCT	7310389	7310417	1	ACCTCTCTCCCTCCGGCTCACTGCAGCTC	7310418	7310582	GGCCCCCAACAGCCCCCGTCACACAGGACTGCCGATTCTGGTAGGACTGGAGGGCAGGAACAGAGAGGAGAAGGGATCAATGGCCTGCACACATCCCAGCCTCTCTTTCAGGGACCACACTTCCCTCGGTCCCCTTAACCCCTGTGTACCCCCTTCCCTGCCTGA	ACCTCTCTCCCTCCGGCTCACTGCAGCTCCTTCAGCTTCCCGATATCCGACGGTAGTGTNNNNNTCCTCATCCTCCTGCT	7310526	7310687	-	0.847734
	NR1H2/NM_001256647_0064	19	50881179	50881194	20	TCTATTTCTTTCTCCC	50880970	50880997	1	GCCATTTCCTGGAAGAGGGTGGAATCCG	50880998	50881178	TTCCTAAACCCCTCCCCAAGCCCCCACATCAACTCCAGGGCCCTGTCTCACCCCAGTCTGTGCTGCAGGCTGAGCTGGCCTCATCAGTGCCTGGGACATCAGGGTCCGGACCCCCGGGCCACGGCTCCGGACCCTCCTCCTTTACAGTGGGTGAAGAAGAAGGGGCGCCAGGCTGAGGGGG	GCCATTTCCTGGAAGAGGGTGGAATCCGCTTCAGCTTCCCGATATCCGACGGTAGTGTNNNNNTCTATTTCTTTCTCCC	50880852	50881137	-	0.840408
	NR1H2/NM_001256647_0065	19	50881014	50881029	15	GGTGAAGAAGAAGGGG	50880820	50880848	1	GCAGCCTGTAGAATACAGGGGATTGAGAG	50880849	50881013	CGCCAGGCTGAGGGGGGCCATTTCCTGGAAGAGGGTGGAATCCGGGAGAGGTACAGTGAGCTTCTGCTCGTGTGTGATAAGGGCTGGGTGGGGAAGAGAGTCACTCACCAGGCAGGGGGGTATCCAGGGAACTCGTGGTAGGAGAGGACATGGTGGGGTCACGGA	GCAGCCTGTAGAATACAGGGGATTGAGAGCTTCAGCTTCCCGATATCCGACGGTAGTGTNNNNNGGTGAAGAAGAAGGGG	50880852	50881137	-	0.938908
	NR1H2/NM_001256647_0066	19	50881824	50881839	10	TGTGACTCCTGCTGCT	50881630	50881656	1	GCACTGCTGGCACTTGCGCCGCATGAA	50881657	50881823	GTTTCCGAATCTTCTTCTTCCGGATCTGTTCTTCAGAAAGGACGCCTGTAGGGGGATGCAGGCCTCAGCAGAACCCCAGGGCTAGGCGGGGGGCCAGGCCGGCACCGCCCCCTCCCGCTGCACTCACACTGCTCCCTCATCCCTGCCTCCTTGCACTTGCGCAGCCG	GCACTGCTGGCACTTGCGCCGCATGAACTTCAGCTTCCCGATATCCGACGGTAGTGTNNNNNTGTGACTCCTGCTGCT	50881395	50882063	-	0.699062
	NR1H2/NM_001256647_0067	19	50881489	50881504	12	GTCTGTGGGGACAAGG	50881670	50881698	1	GCAAGGAGGCAGGGATGAGGGAGCAGTGT	50881505	50881669	CCTCCGGCTTCCACTACAACGTGCTCAGCTGCGAAGGCTGCAAGGGCTTCTTCCGGCGCAGTGTGGTCCGTGGTGGGGCCAGGCGCTATGCCTGCCGGGGTGGCGGAACCTGCCAGATGGACGCTTTCATGCGGCGCAAGTGCCAGCAGTGCCGGCTGCGCAAGT	GCAAGGAGGCAGGGATGAGGGAGCAGTGTCTTCAGCTTCCCGATATCCGACGGTAGTGTNNNNNGTCTGTGGGGACAAGG	50881395	50882063	+	0.872124
	NR1H2/NM_001256647_0068	19	50881784	50881799	19	CTTTCTGAAGAACAGA	50881970	50881998	1	GCTCAAGAACTAATGATCCAGCAGTTGGT	50881800	50881969	TCCGGAAGAAGAAGATTCGGAAACAGCAGCAGGAGTCACAGTCACAGTCGCAGTCACCTGTGGGGCCGCAGGGCAGCAGCAGCTCAGCCTCTGGGCCTGGGGCTTCCCCTGGTGGATCTGAGGCAGGCAGCCAGGGCTCCGGGGAAGGCGAGGGTGTCCAGCTAACAGCG	GCTCAAGAACTAATGATCCAGCAGTTGGTCTTCAGCTTCCCGATATCCGACGGTAGTGTNNNNNCTTTCTGAAGAACAGA	50881395	50882063	+	0.880701
	NR1H2/NM_001256647_0069	19	50881940	50881956	1	GGGGAAGGCGAGGGTGT	50882126	50882149	1	GTGGGAGAATGAGGCTCCAGAGGG	50881957	50882125	CCAGCTAACAGCGGCTCAAGAACTAATGATCCAGCAGTTGGTGGCGGCCCAACTGCAGTGCAACAAACGCTCCTTCTCCGACCAGCCCAAAGTCACGGTACTGCCCCCTCCACAACCTTGAGTGTGACGGTCCCAATGGGGTAGAGCCAGCTGGGCCATCACCCAGGGT	GTGGGAGAATGAGGCTCCAGAGGGCTTCAGCTTCCCGATATCCGACGGTAGTGTNNNNNGGGGAAGGCGAGGGTGT	50881395	50882063	+	0.894925
	NR1H2/NM_001256647_0070	19	50881505	50881521	1	GTAGTGGAAGCCGGAGG	50881292	50881317	1	GCCAGAGGATGGAGGGAGAGAGGAGT	50881318	50881504	CCTTGTCCCCACAGACACGGCAAAGCTCGTGGCCCAGCATCTTCGGGGCTGGGCCCTTCTTTCGCTTGCGCTCTGGTTCCTCTTCGGGATCTGGGATGACTGGGGTGGGTAGGTAGAGGCCATGAGAAAGCCACAAGGAGAAACAGGAACCAGAGAGATGGGCCCACAGGAGATCCCCAGGCAAAGA	GCCAGAGGATGGAGGGAGAGAGGAGTCTTCAGCTTCCCGATATCCGACGGTAGTGTNNNNNGTAGTGGAAGCCGGAGG	50881395	50882063	-	0.897796
	NR1H2/NM_001256647_0071	19	50882377	50882392	8	AGCTGCAGGAAACCAG	50882183	50882211	1	GTCTGGGTGGCCACCTTGAGGCCAAGCCT	50882212	50882376	GCACTTGCTTAGCGAAGTCCACGATCTCCTGGACTGAGATGATGGCCAGCTCCGTGAAGTGGGCAAAGCGTTGCTGGCGGGCATCTCGGGACTGGGGGTCTGCGCCCAGGGGCCAGGGCTGGGACACAGGAGACCAGGGTCACTCCCAGGTCTTTGTGAGCCTAA	GTCTGGGTGGCCACCTTGAGGCCAAGCCTCTTCAGCTTCCCGATATCCGACGGTAGTGTNNNNNAGCTGCAGGAAACCAG	50882248	50882448	-	0.70497
	NR1H2/NM_001256647_0072_SNP	19	50882559	50882576	13	CTCTCCTTGGCTCAYAGA	50882352	50882376	1	GCACTTGCTTAGCGAAGTCCACGAT	50882377	50882558	AGACTCTATTCGCCGTGGAATGTCATCCTACAACGGCAAGCACTGGTCTTCCTTAACTCTGCTCCCAGCATCTGTCCTGGAGCTATCTCTGGGGTTCCTTGTGGGCAGATGGACCATTACCTCGATAGTGGATGCCTTCAGGAGGGCGATCTGGTCCTCCCGGCCCAGCTGCAGGAAACCAG	GCACTTGCTTAGCGAAGTCCACGATCTTCAGCTTCCCGATATCCGACGGTAGTGTNNNNNCTCTCCTTGGCTCAYAGA	50882248	50882448	-	0.925522
	NR1H2/NM_001256647_0073	19	50882896	50882911	9	GCTGGTGTGGCTGAGA	50883077	50883105	1	CAGAGTGTATCACCTTCTTGAAGGACTTC	50882912	50883076	GAACAGGGGGGAAGGGGACAAGGGATAATCCTGGTGAGATTAGACCCCCATTTGGGCCAGGAGGGGAGGGACTAGCAGCTGAAGGGTCACAGGGCTCAAGCTCCCCCTCCCGCTGCCGCCCTTAGATCATGCTGCTAGAGACAGCCAGGCGCTACAACCACGAGA	CAGAGTGTATCACCTTCTTGAAGGACTTCCTTCAGCTTCCCGATATCCGACGGTAGTGTNNNNNGCTGGTGTGGCTGAGA	50883026	50883146	+	0.869865
	NR1H2/NM_001256647_0074	19	50883209	50883225	7	AAACAGAGACTCCAACA	50883016	50883043	1	GCATGATCTAAGGGCGGCAGCGGGAGGG	50883044	50883208	GGGATGAGTTGGCCCCAGGTCTTCCAGCCAGCAGGGGCGCCAAGCCTCCCCGAAGCCTCCCCTGGGCCCTACCTGCACGGTGGAAGTCGTCCTTGCTGTAGGTGAAGTCCTTCAAGAAGGTGATACACTCTGTCTCGTGGTTGTAGCGCCTGGCTGTCTCTAGCA	GCATGATCTAAGGGCGGCAGCGGGAGGGCTTCAGCTTCCCGATATCCGACGGTAGTGTNNNNNAAACAGAGACTCCAACA	50883026	50883146	-	0.914321
	NR1H2/NM_001256647_0075	19	50885449	50885464	9	TTGGCTCTGCGCAGAG	50885240	50885268	1	GCCCGCGAGAACTCGAAGATGGGGTTGAT	50885269	50885448	GCTCTGCGGGGCCCTACCTGCGGCCTCTTGATGCGCGTGTAGGACAGCAGCGCCTCCACGTAGGGCTGCTGCAACGCCTCCACGCGGCCCGGCTCCTGCACGTTGGGCCGGTCGGCCGAGAAGATGTTGATGGCGATGAGCAGGGCGTACTCAGCGTCGTCCAGGCCCAGCCGCCGCATG	GCCCGCGAGAACTCGAAGATGGGGTTGATCTTCAGCTTCCCGATATCCGACGGTAGTGTNNNNNTTGGCTCTGCGCAGAG	50885212	50885441	-	0.607568
	NR1H2/NM_001256647_0076	19	50885094	50885109	6	ACAGAAATGACAAGAA	50885275	50885303	1	GCGGCTGGGCCTGGACGACGCTGAGTACG	50885110	50885274	CGCTGTAATTACTGCTGTGTTCCCAGCCCCAGAGACTGTGGGCAGCGCCAGGGTCCAGGATGTGGGGCACGGTTTCGGGCTGAGGGAGTCACGGGCTGCCTCCCGCCCCGCAGGCCTGCAGGTGGAGTTCATCAACCCCATCTTCGAGTTCTCGCGGGCCATGCG	GCGGCTGGGCCTGGACGACGCTGAGTACGCTTCAGCTTCCCGATATCCGACGGTAGTGTNNNNNACAGAAATGACAAGAA	50885212	50885441	+	0.81219
	NR1H2/NM_001256647_0077	19	50885639	50885654	3	TTTCTGTTGGGGTGGG	50885823	50885848	1	GCCTCTGCTGTCGGAGATCTGGGACG	50885655	50885822	CCTCCCAAAGCCTGGCAGGGCAGGGGCTCAGCCAGCGCCCACCTGCCTCCTCCCTCAGGACCAGCTGCGCTTCCCGCGCATGCTCATGAAGCTGGTGAGCCTGCGCACGCTGAGCTCTGTGCACTCGGAGCAGGTCTTCGCCTTGCGGCTCCAGGACAAGAAGCTGCC	GCCTCTGCTGTCGGAGATCTGGGACGCTTCAGCTTCCCGATATCCGACGGTAGTGTNNNNNTTTCTGTTGGGGTGGG	50885702	50885869	+	0.693472
	NR1H2/NM_001256647_0078	19	50885920	50885935	13	AGGAAGAGGAAGGGGT	50885726	50885754	1	GCTCACCAGCTTCATGAGCATGCGCGGGA	50885755	50885919	GCCGGCGTCTATCTGCTGGAGGGTGGTCAGGCAAGGCTGTGGGGCTGGGTGGCCAGCCCCTCACTCGTGGACGTCCCAGATCTCCGACAGCAGAGGCGGCAGCTTCTTGTCCTGGAGCCGCAAGGCGAAGACCTGCTCCGAGTGCACAGAGCTCAGCGTGCGCAG	GCTCACCAGCTTCATGAGCATGCGCGGGACTTCAGCTTCCCGATATCCGACGGTAGTGTNNNNNAGGAAGAGGAAGGGGT	50885702	50885869	-	0.798246
	SNAP29/NM_004782_0079	22	21213360	21213375	17	CCTCCTTCTGTTTCCC	21213561	21213589	1	GCCACGGCCGCCAGCACCAGCAGGTCCCT	21213376	21213560	AGACCGAGAGCCGCGCCGGCACCATGTCAGCTTACCCTAAAAGCTACAATCCGTTCGACGACGACGGGGAGGACGAAGGCGCCCGGCCGGCCCCTTGGAGGGACGCCCGAGACCTCCCCGACGGGCCCGACGCGCCCGCGGACAGGCAGCAGTACTTGCGGCAGGAGGTCCTCCGCAGGGCTGAG	GCCACGGCCGCCAGCACCAGCAGGTCCCTCTTCAGCTTCCCGATATCCGACGGTAGTGTNNNNNCCTCCTTCTGTTTCCC	21213388	21213645	+	0.524665
	SNAP29/NM_004782_0080	22	21213717	21213732	8	CTTGAGAATTCTCAAA	21213523	21213551	1	GCGGAGGACCTCCTGCCGCAAGTACTGCT	21213552	21213716	AGATTGTGAGCAAAACATTTCTCGTCTCCGTTTGACAGCACAGAGACCGGCGAGTCCACACCAGCCCTGCCCCAGGCTCACCTCGGAAGAGGCGACCCCAACCTTCTCGGACTCGTACATGAGGGCCAGGGACCTGCTGGTGCTGGCGGCCGTGGCCTCAGCCCT	GCGGAGGACCTCCTGCCGCAAGTACTGCTCTTCAGCTTCCCGATATCCGACGGTAGTGTNNNNNCTTGAGAATTCTCAAA	21213388	21213645	-	0.688057
	SNAP29/NM_004782_0081	22	21224795	21224810	19	CTGGGAGGTGAGGGTG	21224581	21224608	1	GCAGTGGCATTATAGCTTTCTGTGACTC	21224609	21224794	CCATTCTGTTCAGGTGGGGTCTCTACTGGTTTGGATTTGAAGTAATTGACCAGCCCCCCAAACACGCTCTTAATGCTATTGATGTGTTTCTGGCTGATCTTCAAATCTTGGTCCATCTTGTCCACCATCTTCTCTGTGCGCTCCAGGACTCCTCGCTGACGGGCGAGCTCCTGGGGAAACCGAGAG	GCAGTGGCATTATAGCTTTCTGTGACTCCTTCAGCTTCCCGATATCCGACGGTAGTGTNNNNNCTGGGAGGTGAGGGTG	21224614	21224831	-	0.976928
	SNAP29/NM_004782_0082	22	21224730	21224745	7	GTGTTTGGGGGGCTGG	21224911	21224939	1	GAAGGGATCCAACAACCCTTTAAGTTACT	21224746	21224910	TCAATTACTTCAAATCCAAACCAGTAGAGACCCCACCTGAACAGAATGGCACCCTCACCTCCCAGCCCAACAACAGGTGAGTGCATCTTCTACCATCTGGGTATAAAGGAGCAGAAGTGGGGATTAGTGCAAATGACCAAGACTTTCAGTCCACGTCAGTGCCAT	GAAGGGATCCAACAACCCTTTAAGTTACTCTTCAGCTTCCCGATATCCGACGGTAGTGTNNNNNGTGTTTGGGGGGCTGG	21224614	21224831	+	0.977487
	SNAP29/NM_004782_0083	22	21235287	21235302	16	GGGGTTTTTCCTTTTT	21235469	21235496	1	GACCTCTAGGTTTGGCGTTGGTCCTTGG	21235303	21235468	AAACGTTTTCTTTTTTGTGAACTTTTATCCAAAGATTGAAAGAAGCTATAAGTACAAGTAAAGAACAGGAAGCAAAGTACCAGGCCAGCCACCCAAACCTTAGAAAGCTGGATGATACAGGTAAGTGGATACCTGTGTGCACAGCCACATTTGAATTCTGGGGGGA	GACCTCTAGGTTTGGCGTTGGTCCTTGGCTTCAGCTTCCCGATATCCGACGGTAGTGTNNNNNGGGGTTTTTCCTTTTT	21235326	21235432	+	0.981171
	SNAP29/NM_004782_0084	22	21237732	21237747	15	TCTCCTGGTGTTTCCT	21237913	21237941	1	GCCAAGCATAGCCCCTGCATGAGCATCCT	21237748	21237912	TCTAAACTTAGACCCTGTCCCCAGAGGGGCTGGTTCTGCCATGAGTACTGATGCTTACCCAAAGAACCCACACCTTCGAGCCTATCACCAGAAGATCGACAGCAACCTAGGTAAGACTGAGCACCACACCAGCTTCTGTAAGCCACTGTCCTTCAGGCAGCTTAC	GCCAAGCATAGCCCCTGCATGAGCATCCTCTTCAGCTTCCCGATATCCGACGGTAGTGTNNNNNTCTCCTGGTGTTTCCT	21237748	21237867	+	0.967003
	SNAP29/NM_004782_0085	22	21242095	21242110	19	CTTTTCTTTCTGTGCT	21241901	21241929	1	CAGTCACGGCACCTGCAAATGCTTCTTGA	21241930	21242094	TTTTATGTTGACATCTAACTTGTCCACTTTGGTTGTCAGCCGGTCAAGAATGTCATCTTGCTCCTCAATTTCTGTCTGCATCCCCAGGGCTATGTCCTTCAGACGACCCAGTCCCATGGACAGCTCATCTGCAGGAGGAGGAAATGACACGCAGGCATGAGCAAA	CAGTCACGGCACCTGCAAATGCTTCTTGACTTCAGCTTCCCGATATCCGACGGTAGTGTNNNNNCTTTTCTTTCTGTGCT	21241956	21242134	-	0.97951
	SNAP29/NM_004782_0086	22	21242138	21242153	4	ATCACAATAGAGTGGA	21241944	21241972	1	GCTCATCTGCAGGAGGAGGAAATGACACG	21241973	21242137	AATCCGTCTGTCTTCAGAGTTGTCGAACTTTTCTTTCTGTGCTTTTTATGTTGACATCTAACTTGTCCACTTTGGTTGTCAGCCGGTCAAGAATGTCATCTTGCTCCTCAATTTCTGTCTGCATCCCCAGGGCTATGTCCTTCAGACGACCCAGTCCCATGGACA	GCTCATCTGCAGGAGGAGGAAATGACACGCTTCAGCTTCCCGATATCCGACGGTAGTGTNNNNNATCACAATAGAGTGGA	21241956	21242134	-	0.966728
	CRKL/NM_005207_0087	22	21272396	21272414	2	GTTGATGATGTAGTGGGAG	21272190	21272212	1	CGGGGACTCTGCGGCGGTAGGGG	21272213	21272395	ACCCGCGAGTTCTCGGACACCGACAGCACATAGTCCCCAGGGCAGGTGGAAGAATCGCGGACGAGGAACATACCGTGGCGCTGGCCCTGGAGCCGGGTCTGCGCCTCCTGGCGAGACACCGGCCCCATATACCAGGCGGAGCGGTCCGAGGAGTCGAACCTGGCGGAGGACATGGTGTTGGAC	CGGGGACTCTGCGGCGGTAGGGGCTTCAGCTTCCCGATATCCGACGGTAGTGTNNNNNGTTGATGATGTAGTGGGAG	21272212	21272543	-	0.607697
	CRKL/NM_005207_0088	22	21272541	21272556	3	GGTCGGGGAGGGCTCT	21272342	21272370	1	GCACATAGTCCCCAGGGCAGGTGGAAGAA	21272371	21272540	CGCGTACCTGGGCGCAGGCTCGATGAGGGTGGTGGTGTCCAGGTAGTGGATCTTGTAAAACTCCAGCAGGGCCGGCAAATGGTCAAATTCCTGGTCCCCGATCTTAAAACGGCGGTTGGGCAGCGAGTTGATGATGTAGTGGGAGACCCGCGAGTTCTCGGACACCGACA	GCACATAGTCCCCAGGGCAGGTGGAAGAACTTCAGCTTCCCGATATCCGACGGTAGTGTNNNNNGGTCGGGGAGGGCTCT	21272212	21272543	-	0.866162
	CRKL/NM_005207_0089	22	21272683	21272699	3	ACCCAGATCCTGACACT	21272485	21272512	1	GTGGTGGTGTCCAGGTAGTGGATCTTGT	21272513	21272682	AGCTTTCTGTTAGGAAGGCCTTCTGGAAAATAATTTGGTTCAGAATGCGGGGAATATGGGTTCAAGCGCGCCCCACCCCCCTATACAAGCACTCTTCGACAGACCCGGTTCTCGACCTTCCTCCGCGGTCGGGGAGGGCTCTCGCGTACCTGGGCGCAGGCTCGATGAGG	GTGGTGGTGTCCAGGTAGTGGATCTTGTCTTCAGCTTCCCGATATCCGACGGTAGTGTNNNNNACCCAGATCCTGACACT	21272212	21272543	-	0.880779
	CRKL/NM_005207_0090	22	21288214	21288229	19	TTCTTCAGGCTTCTCT	21288000	21288027	1	ACTCTAAGCCAGTGCCTGTCAAACTTCT	21288028	21288213	ATTATCACTAGGATCTCACCCTTTTTAAAGGGCAGGTCTTCGGCATCATTCCCAGGAAAATCATACAGAGTCCGTACATATTCCAGGTTATCTTCTGCTGTAGGCAGGTTGGGTGCTGAGACAGATCCCATTGGTGGGCTTGGATACCTTAAGAGAGAAAGAAAATTACTCTAAGAGAAAAATCTT	ACTCTAAGCCAGTGCCTGTCAAACTTCTCTTCAGCTTCCCGATATCCGACGGTAGTGTNNNNNTTCTTCAGGCTTCTCT	21288056	21288542	-	0.969613
	CRKL/NM_005207_0091	22	21288380	21288396	2	GTTGTGGTCTGAGGTTG	21288177	21288203	1	GGATCTCACCCTTTTTAAAGGGCAGGT	21288204	21288379	AGCGTATGCATGAGCAGGTTCTGGGATCCCATAACTGTTGGAATTCCTATTTCCATGCTTTCCGTGTGGTGAGGATCTCACAAGCTTTTCGACATAAGGGACAGGAATCATCCCAACCCGGCCATCCTTGTTCCGGGCACTCCACCACTGTTCTTCAGGCTTCTCTATTATCACTA	GGATCTCACCCTTTTTAAAGGGCAGGTCTTCAGCTTCCCGATATCCGACGGTAGTGTNNNNNGTTGTGGTCTGAGGTTG	21288056	21288542	-	0.951532
	CRKL/NM_005207_0092	22	21288554	21288569	6	TCAAAGGACCCAAAAA	21288350	21288378	1	GCGTATGCATGAGCAGGTTCTGGGATCCC	21288379	21288553	GCTAATCTGAACAGATTTTACCTCTAATGCCAAGGCAGTCTTGTCATAAGCACAGGGTACTCTTTTCTGGATTGCTTTCGCAAAGACAGGTCCATTCTGTGTGGATGGCAAAGGGGTGATTGCTGCCCCAGGAGAACCGGAAACTGCAGGTAGAGGAGTTGTGGTCTGAGGTTGA	GCGTATGCATGAGCAGGTTCTGGGATCCCCTTCAGCTTCCCGATATCCGACGGTAGTGTNNNNNTCAAAGGACCCAAAAA	21288056	21288542	-	0.975054
	CRKL/NM_005207_0093	22	21303973	21303988	12	TAACTTTGTCTTCTTC	21304154	21304182	1	GCTGCTTTGTTGTTCTGCCTGTCCTAGTC	21303989	21304153	ATCCATACAGGTTGGTGACATCGTGAAAGTCACAAGGATGAATATAAATGGCCAGTGGGAAGGCGAAGTGAACGGGCGCAAAGGGCTTTTCCCCTTTACGCACGTCAAAATCTTTGACCCTCAAAACCCAGATGAAAACGAGTGATTGCTGTTGCCCTGTTTCCT	GCTGCTTTGTTGTTCTGCCTGTCCTAGTCCTTCAGCTTCCCGATATCCGACGGTAGTGTNNNNNTAACTTTGTCTTCTTC	21303988	21304143	+	0.978046
	AIFM3/NM_001146288_0094	22	21322277	21322292	12	AAGGATGGAGACAAGA	21322083	21322111	1	GCTGGAGCTGCTCTAGGACCTGCAGGGGA	21322112	21322276	AGACAGGAGGTACCTGGTTTGGGTTTGGAGAAGCAGCCGCCCATGGCGAGTGGCCTGAGGATGGCCGGCAGGCAGGAGCACAGATGGGGAGCTGTCGGAGGCCTAGGGCGCCCCCCATGGGGCTGGACCCCCTGCAGGCCTTAGAGACGCTGGAGCCGCCATCCT	GCTGGAGCTGCTCTAGGACCTGCAGGGGACTTCAGCTTCCCGATATCCGACGGTAGTGTNNNNNAAGGATGGAGACAAGA	21322222	21322273	-	0.824863
	AIFM3/NM_144704_0095	22	21327731	21327746	18	CCACCCCTCACCCCTA	21327919	21327945	1	GCCCTGGTCACTGCCTTTGTGGCTTCT	21327747	21327918	CCCCAGCCCTCAGGATTGCGTGGAGGCTGCTGTCTGCCACGTCAAGGACCTCGAGAATGGCCAGTGGGTTCTGGGCTTGCCTGGGAGCGGGGATCAGGGGTCCCAAGGTGGGAGGGTGAGGGGGCCATAGCCGGGGGTCGGGGTTGGCCTGAAGGGGCTATGACCAGCTGCT	GCCCTGGTCACTGCCTTTGTGGCTTCTCTTCAGCTTCCCGATATCCGACGGTAGTGTNNNNNCCACCCCTCACCCCTA	21327567	21327819	+	0.748792
	AIFM3/NM_144704_0096	22	21327556	21327571	19	TGGCTGAGGTGGGGGG	21327752	21327780	1	GCCCTCAGGATTGCGTGGAGGCTGCTGTC	21327572	21327751	CTCAAGGCGCTGCCTTGCCCACAGTGGAGCTCAAGATCGAGGTGGTGCTGCCTGAGAAGGAGCGAGGCAAGGAGGAGCTGTCGGCCAGTGGGAAGGGCAGCCCCCGGGCCTACCAGGGCAATGGCACGGCCCGCCACTTCCACACGGAGGAGCGCCTGTCCACCCCTCACCCCTACCCCA	GCCCTCAGGATTGCGTGGAGGCTGCTGTCCTTCAGCTTCCCGATATCCGACGGTAGTGTNNNNNTGGCTGAGGTGGGGGG	21327567	21327819	+	0.754965
	AIFM3/NM_144704_0097	22	21327441	21327456	11	TTTGCTGGGCTGGTGG	21327638	21327665	1	GCAAGGAGGAGCTGTCGGCCAGTGGGAA	21327457	21327637	TGCAGAGGGAATTCTGGGGAGGTTGCCAGGCAGGGCTGAGCCTCCTGGCACCCCGAGGAGCTGGCCTCTGCACCCAGCTTGAGGGATGGGGGAGGAAGTTGGCTGAGGTGGGGGGCTCAAGGCGCTGCCTTGCCCACAGTGGAGCTCAAGATCGAGGTGGTGCTGCCTGAGAAGGAGCGAG	GCAAGGAGGAGCTGTCGGCCAGTGGGAACTTCAGCTTCCCGATATCCGACGGTAGTGTNNNNNTTTGCTGGGCTGGTGG	21327567	21327819	+	0.893159
	AIFM3/NM_001146288_0098	22	21328219	21328234	13	GATCCTGGGGTCTGGG	21328025	21328051	1	GCATCCTGGGGAACCGCAGCACTCAGA	21328052	21328218	GAGGAGCCAAGCTGGCATGGGGCCTGGAAGGTCCCCCTCACGCCTCCCACCTGACAGCTCACCTTTCACCAGGGGTGCGCCGTAGTGCGGACACTTATGGCCCAGGGCGTGGAACTCCCCATTGTCCTTCACCAGCAACACCTTCCCCCAGCCCAGCTCCACTTCCC	GCATCCTGGGGAACCGCAGCACTCAGACTTCAGCTTCCCGATATCCGACGGTAGTGTNNNNNGATCCTGGGGTCTGGG	21328036	21328166	-	0.615055
	AIFM3/NM_001146288_0099	22	21327982	21328001	1	GGGAGGAGCTGCCAGGAGGT	21328169	21328191	1	GTGGGAGGCGTGAGGGGGACCTT	21328002	21328168	TGTGCCTGGTGTCTGGCCTGACCTCTGAGTGCTGCGGTTCCCCAGGATGCGGGAAGTGGAGCTGGGCTGGGGGAAGGTGTTGCTGGTGAAGGACAATGGGGAGTTCCACGCCCTGGGCCATAAGTGTCCGCACTACGGCGCACCCCTGGTGAAAGGTGAGCTGTCAG	GTGGGAGGCGTGAGGGGGACCTTCTTCAGCTTCCCGATATCCGACGGTAGTGTNNNNNGGGAGGAGCTGCCAGGAGGT	21328036	21328166	+	0.779705
	AIFM3/NM_001146288_0100	22	21328335	21328350	15	ACACCTCCCCTTCCCA	21328523	21328549	1	GCAATGCAGCCCTTGCAGGTGAAGATT	21328351	21328522	GGCGTTCTGTCCCGTGGTCGGGTGCGCTGCCCCTGGCACGGCGCCTGCTTCAACATCAGCACTGGGGACCTGGAGGACTTCCCTGGCCTGGACAGTCTACACAAGTTCCAGGTGGGGCCAGGAGTGCGATGGGGTGGGAACCTGGGGGTGTGGGGTTCGGGGCTGGTCCTGA	GCAATGCAGCCCTTGCAGGTGAAGATTCTTCAGCTTCCCGATATCCGACGGTAGTGTNNNNNACACCTCCCCTTCCCA	21328341	21328595	+	0.774755
	AIFM3/NM_001146288_0101	22	21328257	21328273	11	TGGGCTGTGGGGAGGGG	21328462	21328486	1	GTGGGGCCAGGAGTGCGATGGGGTG	21328274	21328461	CCCGCAGTTGCCGGGGCACTGAGATCCTTGGGAAGCAACCCCTGCTGGTGGGCGCAGCCTAACACCTCCCCTTCCCAGGCGTTCTGTCCCGTGGTCGGGTGCGCTGCCCCTGGCACGGCGCCTGCTTCAACATCAGCACTGGGGACCTGGAGGACTTCCCTGGCCTGGACAGTCTACACAAGTTCCAG	GTGGGGCCAGGAGTGCGATGGGGTGCTTCAGCTTCCCGATATCCGACGGTAGTGTNNNNNTGGGCTGTGGGGAGGGG	21328341	21328595	+	0.779146
	AIFM3/NM_001146288_0102	22	21328496	21328512	3	GGGTGTGGGGTTCGGGG	21328700	21328725	1	GCAGAGTGAGGGGTTGCGGTAGGGAT	21328513	21328699	CTGGTCCTGAGCAATGCAGCCCTTGCAGGTGAAGATTGAGAAGGAGAAGGTGTACGTCCGGGCCAGCAAGCAGGTGAGGGGATAGCTCGGGGCTCAGGCAGAAGGGAGGAGCCGGGAGGGCATCTTGGCCCAGAGAATGCCATGTGCAAAGCCCTGTGGTGGGAGGAGCTTGGCACGTGTCACTGGA	GCAGAGTGAGGGGTTGCGGTAGGGATCTTCAGCTTCCCGATATCCGACGGTAGTGTNNNNNGGGTGTGGGGTTCGGGG	21328341	21328595	+	0.958283
	AIFM3/NM_001146288_0103	22	21328901	21328921	1	GTGGGTGCAGGTTGGTAGTGG	21329101	21329120	1	GCAAGGTACAGGGGGTGGGG	21328922	21329100	GGTCATGAGGGGCAGGGTGGGAGATGGGATTGGTGAGAAGTGGTTCCTGGCCCACGGGCCCCTCCCCTCAGGTGCAGCTGGCCTGGTGTGTGCAGAGACACTGCGGCAGGAGGGCTTCTCCGACCGGATCGTCCTGTGCACGCTAGACCGGCACCTTCCCTACGACCGTCCCAAGCTCA	GCAAGGTACAGGGGGTGGGGCTTCAGCTTCCCGATATCCGACGGTAGTGTNNNNNGTGGGTGCAGGTTGGTAGTGG	21328803	21329115	+	0.872428
	AIFM3/NM_001146288_0104	22	21328951	21328966	12	AACCACTTCTCACCAA	21328757	21328783	1	GCCATCCTCTGCATGCCATCATCCTGG	21328784	21328950	TCCCATCTCCCACCCTGCCCCTCATGACCCCACTACCAACCTGCACCCACAATGAGCACATTGGTGCTACTGCTGTACCCAGCACTTGGAGAGATACACTTGGCCATCACCTTGGTCCTTCGCTGCAGCTGTAGGGCCTGTGGGTGCCAGGAGGGTGGAGGGTCACT	GCCATCCTCTGCATGCCATCATCCTGGCTTCAGCTTCCCGATATCCGACGGTAGTGTNNNNNAACCACTTCTCACCAA	21328803	21329115	-	0.885153
	AIFM3/NM_001146288_0105	22	21329251	21329270	6	CAAAACAACAACAACAAATC	21329061	21329085	1	CGTAGGGAAGGTGCCGGTCTAGCGT	21329086	21329250	TAGATCTTTTGGGGGTACCACGGACAGGCCTGGCATAAGCAGGGAGGGCAGCCGGCCAGACCCCAATGGGGTGACAAGCAAGGCTTGAAGTGGGCTTAACTGGGACCCAGAGGGATAGGGTCCCTACTTGCCCCACCCCCTGTACCTTGCTGAGCTTGGGACGGT	CGTAGGGAAGGTGCCGGTCTAGCGTCTTCAGCTTCCCGATATCCGACGGTAGTGTNNNNNCAAAACAACAACAACAAATC	21328803	21329115	-	0.948865
	AIFM3/NM_001146288_0106	22	21329930	21329945	11	CAGTGTCTTCTGCTGT	21330112	21330139	1	GAACCGTGAGGTTGTGTGGGCCCCTGGG	21329946	21330111	AAACTGGCTCCTCTCAAGCTGGCTCTCCCCTGCAGTCCCTGGACACACAGCCTGAGCAGCTGGCCCTGAGGCCCAAGGAGTTTTTCCGAGCCTATGGCATCGAGGTGCTCACCGAGGCTCAGGTACAGGGTCAAGGGTGGGAAACAGGCCCGAGGAGGGAAGGTGG	GAACCGTGAGGTTGTGTGGGCCCCTGGGCTTCAGCTTCCCGATATCCGACGGTAGTGTNNNNNCAGTGTCTTCTGCTGT	21329970	21330077	+	0.788793
	AIFM3/NM_001146288_0107	22	21330655	21330670	17	TGGGGCTGCCAGGAGG	21330842	21330869	1	GCAGTGGAGATGGTGGTCAGGTCGTCAT	21330671	21330841	CCCTCACTGACACGGCCATGTCTCAGCCCCAAGACTCTGAGCTGCAAAGGCAAAGAAGTGGAGAACGTGTTCACTATCCGGACGCCAGAGGATGCCAATCGCGTGGTGAGGCTGGCCCGAGGCCGCAACGTGGTCGTCGTGGGAGCCGGCTTCCTGGGTGAGAGGTAGTGG	GCAGTGGAGATGGTGGTCAGGTCGTCATCTTCAGCTTCCCGATATCCGACGGTAGTGTNNNNNTGGGGCTGCCAGGAGG	21330493	21331394	+	0.850636
	AIFM3/NM_001146288_0108	22	21330895	21330910	14	CACCTGCACCTTCCTC	21330701	21330729	1	ACTTCTTTGCCTTTGCAGCTCAGAGTCTT	21330730	21330894	GACCAGAACTTCCCTGGGACTGGCCATGACGACCTGACCACCATCTCCACTGCCCACTACCTCTCACCCAGGAAGCCGGCTCCCACGACGACCACGTTGCGGCCTCGGGCCAGCCTCACCACGCGATTGGCATCCTCTGGCGTCCGGATAGTGAACACGTTCTCC	ACTTCTTTGCCTTTGCAGCTCAGAGTCTTCTTCAGCTTCCCGATATCCGACGGTAGTGTNNNNNCACCTGCACCTTCCTC	21330493	21331394	-	0.668928
	AIFM3/NM_001146288_0109	22	21331061	21331076	20	TGGGTGCTGGGGTGGG	21330867	21330894	1	GACCAGAACTTCCCTGGGACTGGCCATG	21330895	21331060	CTCACCTTCATGAGGGCTCGACCCACGCGCTCCCCCAGGAACCTCCTGAAGGGCGTCTCCTCCAGCTCCACCACAGACACAGAGTGGGCCTTCTCCGTCAGGTAAGCGGCCACCTCCATCCCTGGTGATGGGCAGGGGGTGGCAGGCTGGCACCTGCACCTTCCTC	GACCAGAACTTCCCTGGGACTGGCCATGCTTCAGCTTCCCGATATCCGACGGTAGTGTNNNNNTGGGTGCTGGGGTGGG	21330493	21331394	-	0.776549
	AIFM3/NM_001146288_0110	22	21330980	21330995	14	TGTGTCTGTGGTGGAG	21331171	21331199	1	CGGGTGAAGTTCTACATGCAGACGGAGGT	21330996	21331170	CTGGAGGAGACGCCCTTCAGGAGGTTCCTGGGGGAGCGCGTGGGTCGAGCCCTCATGAAGGTGAGCCCACCCCAGCACCCAGTGCCTTGGAGCCCTGGGGCCCAGCCCGGCCCCTGGCTGGGCTCTCATCCACCGCCCACCTGCCCACTTGCCCTGACAGATGTTTGAGAACAAC	CGGGTGAAGTTCTACATGCAGACGGAGGTCTTCAGCTTCCCGATATCCGACGGTAGTGTNNNNNTGTGTCTGTGGTGGAG	21330493	21331394	+	0.858039
	AIFM3/NM_001146288_0111	22	21330499	21330515	11	TGCAGGTGGTCACAGTG	21330696	21330723	1	GCCCCAAGACTCTGAGCTGCAAAGGCAA	21330516	21330695	GACGTGAGAACTAAGAAGGTCGTGTTCAAGGATGGCTTCAAGCTGGAGTACAGCAAGCTGCTGCTGGCACCAGGGAGCAGGTGGGAGGGTCTCCTTTTTACCCATCGGACACTAGGCAGGGCACTGGCCTGGACGGGGCTGGGGCTGCCAGGAGGCCCTCACTGACACGGCCATGTCTCA	GCCCCAAGACTCTGAGCTGCAAAGGCAACTTCAGCTTCCCGATATCCGACGGTAGTGTNNNNNTGCAGGTGGTCACAGTG	21330493	21331394	+	0.896584
	AIFM3/NM_001146288_0112	22	21330555	21330570	12	TGCTGTACTCCAGCTT	21330356	21330384	1	CAGATCCTGCCACCTGGGCTTCATTCTTT	21330385	21330554	GAAGCCATCCTTGAACACGACCTTCTTAGTTCTCACGTCCACTGTGACCACCTGCAATCCCCACCAGGCAGAGCATGAGCTTGGGCATGGGGCTGGGCCTCGCCGCCCACTCCCCGGTCCTGCAGTACACCCACAGCCCAGCCACAGCCTCTGAGAAGCTCCCATTAAAA	CAGATCCTGCCACCTGGGCTTCATTCTTTCTTCAGCTTCCCGATATCCGACGGTAGTGTNNNNNTGCTGTACTCCAGCTT	21330493	21331394	-	0.779448
	AIFM3/NM_001146288_0113	22	21331154	21331169	7	AGATGTTTGAGAACAA	21331356	21331383	1	GCGGGCTGACGTCTGCGTGGTGGGCATT	21331170	21331355	CCGGGTGAAGTTCTACATGCAGACGGAGGTGTCTGAGCTGCGGGGCCAGGAGGGAAAGGTGGGCCCTTCTCCCTTCTCCCTGCTGCTTTCTGTCCTCTGTCCCCTGAGCCTGGGAGCTGGGTCCACCTGTTTATCCACCCACTCCCCACAGCTGAAGGAGGTTGTGCTGAAGAGCAGCAAGGTCGT	GCGGGCTGACGTCTGCGTGGTGGGCATTCTTCAGCTTCCCGATATCCGACGGTAGTGTNNNNNAGATGTTTGAGAACAA	21330493	21331394	+	0.867173
	AIFM3/NM_001146288_0114	22	21331243	21331258	13	TTCTCCCTGCTGCTTT	21331424	21331452	1	GCCGTCTGCACATGCTCACATGTGACCTT	21331259	21331423	CTGTCCTCTGTCCCCTGAGCCTGGGAGCTGGGTCCACCTGTTTATCCACCCACTCCCCACAGCTGAAGGAGGTTGTGCTGAAGAGCAGCAAGGTCGTGCGGGCTGACGTCTGCGTGGTGGGCATTGGTGAGTTGGTGTGTGGGCAGGCAGGCACAAAGCAGCCCA	GCCGTCTGCACATGCTCACATGTGACCTTCTTCAGCTTCCCGATATCCGACGGTAGTGTNNNNNTTCTCCCTGCTGCTTT	21330493	21331394	+	0.960411
	AIFM3/NM_001146288_0115	22	21332045	21332060	7	GGCTTCATCCCTGTCA	21332237	21332264	1	GCCTGGAGGAACAACCGCAAAGTGAACA	21332061	21332236	ACAAGGTGGGGTGGATGGCACTGGGTGGGGAGGACCCGGTGCTGGGCTGGGAGTGGCAGGAGGTTCAGGTCAGGGCCCCTGTCACACCCATGGAGCTCTGGGCCCTCTCTCTACAGATGATGCAGACCAATGTCCCAGGCGTGTTTGCAGCTGGCGATGCTGTCACCTTCCCCCTT	GCCTGGAGGAACAACCGCAAAGTGAACACTTCAGCTTCCCGATATCCGACGGTAGTGTNNNNNGGCTTCATCCCTGTCA	21331978	21332304	+	0.819078
	AIFM3/NM_001146288_0116_SNP	22	21331926	21331949	1	TGTGGAGAGTGACTACGCAGAAGG	21332116	21332135	1	GCAGGARGTTCAGGTCAGGG	21331950	21332115	CAGGGACAGGGGAGTGGACACAGGCTTCCGTCCTGTCAGGTGCAGTGCCCGCCACAGGCTTCCTGAGGCAAAGCGGCATCGGTTTGGATTCCCGAGGCTTCATCCCTGTCAACAAGGTGGGGTGGATGGCACTGGGTGGGGAGGACCCGGTGCTGGGCTGGGAGTG	GCAGGARGTTCAGGTCAGGGCTTCAGCTTCCCGATATCCGACGGTAGTGTNNNNNTGTGGAGAGTGACTACGCAGAAGG	21331978	21332304	+	0.723056
	AIFM3/NM_001146288_0117_SNP	22	21332221	21332236	7	TGTCACCTTCCCCCTT	21332409	21332435	1	RCTCTGATGTGGATTCTCTGGCCAGCC	21332237	21332408	GCCTGGAGGAACAACCGCAAAGTGAACATTCCACATTGGCAGATGGCTCATGCTCAGGGTATGGCCAGTCCCGAGGCACATGGAGGGGTGGGAGGGAGTCTCAGGGTCTCAGTGTCCCCATGCCCATGCCTCAGTTGCTGACCTTGGGTCCTGGACACTGTTAGGCATCAAA	RCTCTGATGTGGATTCTCTGGCCAGCCCTTCAGCTTCCCGATATCCGACGGTAGTGTNNNNNTGTCACCTTCCCCCTT	21331978	21332304	+	0.908669
	AIFM3/NM_001146288_0118	22	21333510	21333525	2	GGGAGTGGTAAGAGCG	21333695	21333719	1	GCGTTTAGGGGCGGGGCTTGGGTGT	21333526	21333694	AGAGTTAGGGTTCTCACGGCCCTGGGTCCCGCAGGGCGCGTGGCAGCCCAGAACATGTTGGCGCAGGAGGCGGAGATGAGCACTGTGCCCTACCTCTGGACCGCCATGTTTGGCAAGAGCCTGCGCTACGCGGGTAACCCCGGGGCCTCGGATGGGGGCGGGGCCGAGG	GCGTTTAGGGGCGGGGCTTGGGTGTCTTCAGCTTCCCGATATCCGACGGTAGTGTNNNNNGGGAGTGGTAAGAGCG	21333549	21333668	+	0.852975
	AIFM3/NM_001146288_0119	22	21333838	21333853	5	GGGGTTAGGAGGGGAT	21334023	21334047	1	GCAGCGGGAGCTCAGTCGGGAAGGG	21333854	21334022	CCTGTGACGTCTCGTTCCCTCCCCCGGCTCACGTGGGTGCCACCCACCTGCCCGGCCCACAGGCTACGGAGAAGGCTTCGACGACGTCATCATCCAGGGGGATCTGGAGGAGCTGAAGTTTGTGGCTTTTTACACTAAGTGAGAGCACCGGGGTGCAGCTTGGCGCGAA	GCAGCGGGAGCTCAGTCGGGAAGGGCTTCAGCTTCCCGATATCCGACGGTAGTGTNNNNNGGGGTTAGGAGGGGAT	21333905	21334001	+	0.912554
	AIFM3/NM_001146288_0120	22	21334228	21334244	1	AGATGGACAGCAGTGCA	21334414	21334437	1	GTGAGTGTGGGTGTGGGAAGCCTG	21334245	21334413	TCAGGGTTTTCAAAAAGGGGCTGCTGCCTCGCAGTCCTCAGGCTTGGCCATCCTCTCCTTGCAGAGGCGACGAGGTGATCGCCGTGGCCAGCATGAACTACGATCCCATTGTGTCCAAGGTCGCTGAGGTGCTGGCCTCAGGCCGTGCCATCCGGAAGCGGGAGGTGGA	GTGAGTGTGGGTGTGGGAAGCCTGCTTCAGCTTCCCGATATCCGACGGTAGTGTNNNNNAGATGGACAGCAGTGCA	21334298	21334423	+	0.880129
	AIFM3/NM_001146288_0121	22	21334492	21334507	11	TGGAGGGTTGTGGGGG	21334298	21334326	1	GCGATCACCTCGTCGCCTCTGCAAGGAGA	21334327	21334491	CGGCTGGCTGTCATAGGCACCTTAGCCAGTACTCCAGGGAACTACTCCCACCCCCAGGCTTCCCACACCCACACTCACTCCACCTCCCGCTTCCGGATGGCACGGCCTGAGGCCAGCACCTCAGCGACCTTGGACACAATGGGATCGTAGTTCATGCTGGCCACG	GCGATCACCTCGTCGCCTCTGCAAGGAGACTTCAGCTTCCCGATATCCGACGGTAGTGTNNNNNTGGAGGGTTGTGGGGG	21334298	21334423	-	0.854172
	AIFM3/NM_144704_0122	22	21335176	21335191	6	GGGGGTCTGTTCTGTG	21334982	21335009	1	GAGAGAAGGCCAAGGAGAGAGCATGTCA	21335010	21335175	CCAGACCCTAGTGCCCAGCAGGGAGGTGTACTTGGACAGAGGGAGATAAGACCATTGGGTGGAGGGTCTGGGCTGACATGGGAAAGGCTCAGAACGGTCAACATGAAGGACACACGTACTTGCTGTGCAGCACAAACAGCCTTCACGAAGGCAAGAGAGAGAAACG	GAGAGAAGGCCAAGGAGAGAGCATGTCACTTCAGCTTCCCGATATCCGACGGTAGTGTNNNNNGGGGGTCTGTTCTGTG	21335025	21335066	-	0.966832
	AIFM3/NM_001146288_0123	22	21335237	21335252	17	CCTGTTTTCTTCTGTC	21335419	21335446	1	GCAGAACCTGAGCCCTCCCAGTGCTTGC	21335253	21335418	TTGACCCCTCCTCCCCTCACTCCTGCAGGACTGGCGACATGTCCTGGCTTACGGGGAAAGGATCCTGAGCTCACATGCAGTAGACTTGGGCAGGCAAAGGGGGCACCAAGGGCACAGGCCAAGCCTTGGGGGCAGGTGCCAATCTCCAGTCCCAGGATCCCCCAGG	GCAGAACCTGAGCCCTCCCAGTGCTTGCCTTCAGCTTCCCGATATCCGACGGTAGTGTNNNNNCCTGTTTTCTTCTGTC	21335270	21335330	+	0.919676
	AIFM3/NR_027464_0124	22	21335622	21335637	4	AAAATTAAAACGCACA	21335803	21335831	1	CATCCCTCTCCCCCTCTGCGATCAGCGAA	21335638	21335802	AATTTGCAGATCTGTATGACTCCCAGTGTAATTGGGCCAATAGGCACAGGACCAGACCACAGGGAAACAGGCACAATCACAGAATGCCAGGTGCCACACCAAGGAAATTTGGCCTGTGAACGCCCAGAGGAGGTAGCAACTAATTCTGCGCCCCAAGCCCTCCCA	CATCCCTCTCCCCCTCTGCGATCAGCGAACTTCAGCTTCCCGATATCCGACGGTAGTGTNNNNNAAAATTAAAACGCACA	21335639	21335659	+	0.872324
	LZTR1/NM_006767_0125	22	21336584	21336599	11	ATGTGGTTTCTCCAGC	21336786	21336813	1	GCTCAACTTCGGGCCCTTCGAAACAGTG	21336600	21336785	CGGCCCGGGGCGGTGGCCGCAAGTTGGGCTTACAGCGCGGCCGATCCGGCGTGGACCCGGGATGGCTGGACCGGGCAGCACGGGGGGGCAGATCGGGGCTGCGGCCCTGGCAGGCGGCGCGCGGTCCAAGGTAGCCCCGAGCGTGGACTTCGACCATAGCTGCTCGGACAGTGTCGAGTACCTGAC	GCTCAACTTCGGGCCCTTCGAAACAGTGCTTCAGCTTCCCGATATCCGACGGTAGTGTNNNNNATGTGGTTTCTCCAGC	21336650	21336870	+	0.49832
	LZTR1/NM_006767_0126	22	21336754	21336770	1	CATAGCTGCTCGGACAG	21336940	21336963	1	GGGGGTGGTGTCCTGGGGTAGGAT	21336771	21336939	TGTCGAGTACCTGACGCTCAACTTCGGGCCCTTCGAAACAGTGCATCGCTGGCGGCGCCTCCCGCCCTGCGACGAGTTCGTGGGTGCCCGGTACGGTGGGCTTCATGGGGTCCTGAGGACAGGAAGGGCGATCTGCGAGGGTCCCAGGGCGGGTCCAGGGGCGAAGCCG	GGGGGTGGTGTCCTGGGGTAGGATCTTCAGCTTCCCGATATCCGACGGTAGTGTNNNNNCATAGCTGCTCGGACAG	21336650	21336870	+	0.580401
	LZTR1/NM_006767_0127	22	21337461	21337476	11	AGCATCTGAAAGGACA	21337267	21337294	1	GCGGTAAGGACAGGACCCTCCTGGGGGG	21337295	21337460	GTAATGGAGCTGGACAGGCCCAGTCCCTGACCACAGTACTTCTCCGTACCTGGTCCAAACACTGATGCTGAGACTCACTCACCCATTGTCTCCACCAAATACATAAATGGCATCTTTATAGGCCACCACTGTGTGCTTGCTGCGCCTGGAAAGAAAGGAGTGGAGG	GCGGTAAGGACAGGACCCTCCTGGGGGGCTTCAGCTTCCCGATATCCGACGGTAGTGTNNNNNAGCATCTGAAAGGACA	21337305	21337388	-	0.905622
	LZTR1/NM_006767_0128	22	21340218	21340233	14	TGTGTTCTAGGAGGAA	21340024	21340052	1	GCCAGGGTAGAGTAGGGGGCTGTTGTGGG	21340053	21340217	AGGCAGGGCCCTGGAGCACGGGGCCACCCACCTGCACCAGGAGCAGTCTTTCACATCGAACCGCAGGAGGTCATTGAGCATGGTCTTCCTGAAAGGCAGCCGGAAGAGAGGGTGGCATTAGCCAGGTCTACTCTGCAGTGACCCCAGAGATGGGCACTGCATGTA	GCCAGGGTAGAGTAGGGGGCTGTTGTGGGCTTCAGCTTCCCGATATCCGACGGTAGTGTNNNNNTGTGTTCTAGGAGGAA	21340119	21340196	-	0.948193
	LZTR1/NM_006767_0129	22	21341951	21341966	1	ACAGCACGAGCACAAA	21341757	21341783	1	GCACAGGGGTGGTGAGAGTCAGCGGGG	21341784	21341950	TGCCCCAGGCCTGCAGAAGGGCAGGGTGTCTGTGGGCCTCGGGGCGACACAGCCCCTGGGAGGCAAGAGGCTGCTTACCAAAGACAAACATGCTGCTCCCATAGACGACGGCCGAGTGGTGGTAACGGGGGGCCGGTGGGGTCCCAGTGGTAAAGGCCCTGGGGTGG	GCACAGGGGTGGTGAGAGTCAGCGGGGCTTCAGCTTCCCGATATCCGACGGTAGTGTNNNNNACAGCACGAGCACAAA	21341782	21341882	-	0.753786
	LZTR1/NM_006767_0130	22	21341809	21341829	1	GTAACGGGGGGCCGGTGGGGT	21341620	21341642	1	GCAGTGGCACGATCCCGGCTCAA	21341643	21341808	CCCAGTGGTAAAGGCCCTGGGGTGGGCACAGGGGTGGTGAGAGTCAGCGGGGGTCACCCATGAGGTCCACACCCCCACAGGGTGGCCCTGCATCCCTGTGCTGCCTTTCTTTTTTCTTTTTTTTTTTTTTTGAGACGGAGTCTCTCTCTGTCGTCCCGGCTGGAGT	GCAGTGGCACGATCCCGGCTCAACTTCAGCTTCCCGATATCCGACGGTAGTGTNNNNNGTAACGGGGGGCCGGTGGGGT	21341782	21341882	-	0.853794
	LZTR1/NM_006767_0131	22	21342272	21342288	11	TGACAGTTTCTCACTCT	21342454	21342481	1	GCATTGGACCTGGGATCTGCCCCCTTTT	21342289	21342453	CTTTACTCAGGGGGTTACACTGGGGACATTTATTCCAATTCTAACTTGAAGAATAAAAACGACCTCTTTGAATACAAGTTTGCAACTGGCCAGTGGACGGAGTGGAAAATTGAAGGACGGTGAGAAACTTTGCAGAAACATTTGGGACAGGCTGGGTCCTGGGTG	GCATTGGACCTGGGATCTGCCCCCTTTTCTTCAGCTTCCCGATATCCGACGGTAGTGTNNNNNTGACAGTTTCTCACTCT	21342288	21342417	+	0.975723
	LZTR1/NM_006767_0132	22	21342924	21342939	11	TATTCCTAGTGCCTTG	21343106	21343133	1	GCCACGGTGTACAGTGACAAGCTGTGGA	21342940	21343105	TGGAGGTCCTGAAGCCCCAGTGTCGGGTGGATGTAGCCATGCAGCCTGGCTGTGGCCCCTGCACTGACCACATGGGGCTGGGTGGCTCAGGTCTGTGCTGGGCGGCCTCACTCCCTCCCCTCTTCCCTCACACTCCAGGTTGCCAGTCGCTAGGTCAGCCCATGGG	GCCACGGTGTACAGTGACAAGCTGTGGACTTCAGCTTCCCGATATCCGACGGTAGTGTNNNNNTATTCCTAGTGCCTTG	21343067	21343171	+	0.849148
	LZTR1/NM_006767_0133	22	21343265	21343280	5	CACTCAAAATCCACCA	21343071	21343098	1	GCTGACCTAGCGACTGGCAACCTGGAGT	21343099	21343264	GGCACTCAAAATCCTCCCAGCCTAAGCCCTCAAATGCCAGGACGGCCTGCTCCGGGTCTCAGTGCTGTCGGAGGTGGGGTGCACAGGCCGGACCACCACCCACCTGGCGTTGCCGTCATAGCCAGCAAAGATCCACAGCTTGTCACTGTACACCGTGGCCCCATGG	GCTGACCTAGCGACTGGCAACCTGGAGTCTTCAGCTTCCCGATATCCGACGGTAGTGTNNNNNCACTCAAAATCCACCA	21343067	21343171	-	0.805112
	LZTR1/NM_006767_0134	22	21343849	21343865	1	AGCCAGGACTAGGCCCA	21344033	21344058	1	GCAGGTGGAGGAGGTGAGGGGCATGG	21343866	21344032	CCCTGACCACCAGACCCAAGGGGTCCTCACTGGTCTGTCCTAATACAGGTTGAATGACATGTGGACAATTGGCCTCCAGGACCGAGAGCTCACCTGCTGGGAGGAGGTGAGGGGCGTGGGGAGCCAGGGCGCAGGTAGAGGAGGTGAGGGGCACGGGGAGCCAGGGC	GCAGGTGGAGGAGGTGAGGGGCATGGCTTCAGCTTCCCGATATCCGACGGTAGTGTNNNNNAGCCAGGACTAGGCCCA	21343903	21343981	+	0.588333
	LZTR1/NM_006767_0135	22	21344638	21344658	1	TGTGAGGCCGGGGCTGAGCTG	21344827	21344847	1	GCCAGTGGGGTGGAGGGAGGA	21344659	21344826	TCCTCTCCCCCTGCAGGTGGCCCAGAGTGGCGAGATCCCCCCATCTTGCTGCAACTTCCCCGTGGCTGTGTGCCGGGACAAGATGTTTGTATTCTCTGGGCAAAGCGGAGCCAAAATAACCAACAACCTCTTCCAGTTTGAATTCAAGGACAAGACGTGAGTACTCTG	GCCAGTGGGGTGGAGGGAGGACTTCAGCTTCCCGATATCCGACGGTAGTGTNNNNNTGTGAGGCCGGGGCTGAGCTG	21344664	21344824	+	0.90119
	LZTR1/NM_006767_0136	22	21346014	21346029	12	CACCCCCAAACACATA	21345820	21345848	1	GCAGGCCTTCACTGGGAGGTCCCCCTGCA	21345849	21346013	GAGGTGGCGGTCAAAGGCCACCATGGTATGCCCGTAGCGCCGCTGCGGGGGTGGTGGGGAGCCCCGGAGCAGGTGTTCAGTTGGGATGCGTGTCCACCTGGGGGTACACAACAGTGAATCAATGCTGGGACAGGGGCTCCTGCTCACCCTCGGGGCCTCCCCACA	GCAGGCCTTCACTGGGAGGTCCCCCTGCACTTCAGCTTCCCGATATCCGACGGTAGTGTNNNNNCACCCCCAAACACATA	21345906	21346128	-	0.820251
	LZTR1/NM_006767_0137	22	21346179	21346194	16	TGAGGAGCTGGGTGGG	21345985	21346013	1	GAGGTGGCGGTCAAAGGCCACCATGGTAT	21346014	21346178	AGCAGGGTAGGAGCTACTGGTGTCCAGCTGGCAGGTCAGGACACCCCTGGGCACCCTCACCTCGCTGTCGGAGCTGGGCTGGACGACCTCCCAGGTCTGGAAGTCCACGTCATAGCAGTGCAGCTCGTTGGGCAGCGTGTTGTCGGCCGCACCCCCAAACACATA	GAGGTGGCGGTCAAAGGCCACCATGGTATCTTCAGCTTCCCGATATCCGACGGTAGTGTNNNNNTGAGGAGCTGGGTGGG	21345906	21346128	-	0.861261
	LZTR1/NM_006767_0138	22	21346634	21346649	15	AGGCTGGGTGGGCTGC	21346440	21346466	1	GCAAGGGCCAGGTAGGTGCCCAGAGAC	21346467	21346633	TTGGCTGAGGTGGTGCCAAAGTCCAGGCCAAACACATCTCGGGACTTCTTGAAGCCAACCCGCTCCTCATAGGTCAGGGTGGGCACCTCCTCGGAAGCACAGGCTCGCTCGGGCACTTCAGCCCCACCAACCTGAAGAGGGGAGACACATGGGCATGAGACCAGTTG	GCAAGGGCCAGGTAGGTGCCCAGAGACCTTCAGCTTCCCGATATCCGACGGTAGTGTNNNNNAGGCTGGGTGGGCTGC	21346492	21346668	-	0.812977
	LZTR1/NM_006767_0139	22	21346681	21346696	10	GGGGGTGATGGAGTCT	21346487	21346513	1	GCCCCACCAACCTGAAGAGGGGAGACA	21346514	21346680	TAATGAGGATCCCAGCCTGTACCTCCGAGGCAGGCTGGGTGGGCTGCTTGGCTGAGGTGGTGCCAAAGTCCAGGCCAAACACATCTCGGGACTTCTTGAAGCCAACCCGCTCCTCATAGGTCAGGGTGGGCACCTCCTCGGAAGCACAGGCTCGCTCGGGCACTTCA	GCCCCACCAACCTGAAGAGGGGAGACACTTCAGCTTCCCGATATCCGACGGTAGTGTNNNNNGGGGGTGATGGAGTCT	21346492	21346668	-	0.917121
	LZTR1/NM_006767_0140	22	21347057	21347072	18	TTCCACCCTGCCTTCT	21347238	21347266	1	CCCCGTGATGAGAAACTGAGGCCAAGTTG	21347073	21347237	TGTCCCCCAGCTGCCCAGTGGGAGGCTCTTCCACGCGGCTGCTGTCATCTCGGACGCCATGTACATCTTCGGGGGCACGGTGGACAACAACATCCGCAGCGGGGAGATGTACAGGTTCCAGGTGTGGGGCCTGTGGGCCTGTAGAGCCGGCTGGGTGGACGGATC	CCCCGTGATGAGAAACTGAGGCCAAGTTGCTTCAGCTTCCCGATATCCGACGGTAGTGTNNNNNTTCCACCCTGCCTTCT	21347072	21347203	+	0.815143
	LZTR1/NM_006767_0141	22	21347905	21347920	10	CACCCTGCTGTCTGCA	21348087	21348114	1	GCAGTGGGAATTTCGCCCCTCAGAAAAA	21347921	21348086	ACATCTAGTCTCACTGGGCCCCTCTTGCAGTTCTCCTGTTACCCTAAATGCACGCTGCACGAGGACTACGGGCGGCTGTGGGAGAGCCGCCAGTTCTGCGACGTGGAGTTCGTGCTGGGTGAGGTGGGTGCCTGTCCTCGCACCCTGCTCTGCCTGCTGTGCCTGG	GCAGTGGGAATTTCGCCCCTCAGAAAAACTTCAGCTTCCCGATATCCGACGGTAGTGTNNNNNCACCCTGCTGTCTGCA	21347940	21348053	+	0.835028
	LZTR1/NM_006767_0142	22	21348361	21348376	4	TGGGGTGTCCTTGAGC	21348563	21348590	1	GCCTGGGTGGGGGTGGAGCAGGGTTGGT	21348377	21348562	TCCCTTCTCCCCACAGAAGCTGGAGCAGGAGGCCGCCCCAGTTCCCAGGGAGGCCCCCGGCGTGGCTGCTGGTGGGGCCCGGCCGCCCCTGCTGCACGTGGCCATCCGGGAGGCCGAGGCCCGGCCCTTCGAGGTGCTCATGCAGTTCCTCTACACCGACAAGATCAAATACCCACGGAAAGGTCC	GCCTGGGTGGGGGTGGAGCAGGGTTGGTCTTCAGCTTCCCGATATCCGACGGTAGTGTNNNNNTGGGGTGTCCTTGAGC	21348202	21348568	+	0.531022
	LZTR1/NM_006767_0143	22	21348438	21348453	16	GTGGCTGCTGGTGGGG	21348629	21348652	1	GCTGCCAGCCCTGCCTTACTGATG	21348454	21348628	CCCGGCCGCCCCTGCTGCACGTGGCCATCCGGGAGGCCGAGGCCCGGCCCTTCGAGGTGCTCATGCAGTTCCTCTACACCGACAAGATCAAATACCCACGGAAAGGTCCGCCTGGGTGGGGGTGGAGCAGGGTTGGTGTGGGCTGGGGTGCGGGCAGCAGAGCCAAAAGGTGGGT	GCTGCCAGCCCTGCCTTACTGATGCTTCAGCTTCCCGATATCCGACGGTAGTGTNNNNNGTGGCTGCTGGTGGGG	21348202	21348568	+	0.754068
	LZTR1/NM_006767_0144	22	21348378	21348393	15	TCTGTGGGGAGAAGGG	21348184	21348210	1	GCACAAAGAATGATGCACTGGCAGAGG	21348211	21348377	AGCTCAAGGACACCCCAGTGGACACCAGGCATGGCTGCCAGGTCAGGGCAGGGCGGTTAGGCACCTCACCTGGGCCAGCCTCTCCCGCGCCTGCGTGATCTTCCTGCGAAGCCAGCGGCTCCGCGCTGTGACAATGGCTACGTGGCCCTGCACGCACTCCTCCTTCT	GCACAAAGAATGATGCACTGGCAGAGGCTTCAGCTTCCCGATATCCGACGGTAGTGTNNNNNTCTGTGGGGAGAAGGG	21348202	21348568	-	0.831326
	LZTR1/NM_006767_0145	22	21348176	21348202	1	TCCTGTGCCCTCTGCCAGTGCATCATT	21348378	21348395	1	CCCTTCTCCCCACAGAAG	21348203	21348377	CTTTGTGCAGAAGGAGGAGTGCGTGCAGGGCCACGTAGCCATTGTCACAGCGCGGAGCCGCTGGCTTCGCAGGAAGATCACGCAGGCGCGGGAGAGGCTGGCCCAGGTGAGGTGCCTAACCGCCCTGCCCTGACCTGGCAGCCATGCCTGGTGTCCACTGGGGTGTCCTTGAGCT	CCCTTCTCCCCACAGAAGCTTCAGCTTCCCGATATCCGACGGTAGTGTNNNNNTCCTGTGCCCTCTGCCAGTGCATCATT	21348202	21348568	+	0.627424
	LZTR1/NM_006767_0146	22	21348821	21348836	2	TGAGATTCGGGGGCTC	21349006	21349030	1	GCCAACTCAAGGTGTGGGGTGGGGT	21348837	21349005	TGGGGCGCAGGCCATGTGGAGGATGTGCTGCTCATCATGGATGTGTACAAACTGGCACTGAGCTTCCAGTTGTGCCGCCTGGAGCAGCTGTGCCGCCAGTACATCGAGGCCTCCGTGGACCTGCAGAACGTGCTGGTTGTGTGCGAGAGTGCCGCCCGGCTGCAGCTGA	GCCAACTCAAGGTGTGGGGTGGGGTCTTCAGCTTCCCGATATCCGACGGTAGTGTNNNNNTGAGATTCGGGGGCTC	21348836	21349026	+	0.827512
	LZTR1/NM_006767_0147	22	21348851	21348871	1	TGTGGAGGATGTGCTGCTCAT	21349042	21349060	1	GGGTTGGGTGGGGTGTGCT	21348872	21349041	CATGGATGTGTACAAACTGGCACTGAGCTTCCAGTTGTGCCGCCTGGAGCAGCTGTGCCGCCAGTACATCGAGGCCTCCGTGGACCTGCAGAACGTGCTGGTTGTGTGCGAGAGTGCCGCCCGGCTGCAGCTGAGCCAACTCAAGGTGTGGGGTGGGGTCAGCGCAATCA	GGGTTGGGTGGGGTGTGCTCTTCAGCTTCCCGATATCCGACGGTAGTGTNNNNNTGTGGAGGATGTGCTGCTCAT	21348836	21349026	+	0.878307
	LZTR1/NM_006767_0148	22	21349182	21349202	1	AAAGGAGTCCCACTTCAACCA	21349368	21349391	1	GCGGTAGGAGATTGGGAGCCATGG	21349203	21349367	GGTGATCATGATGAAGGAGTTCGAGCGCCTCTCCTCTCCACTGATAGTGGAGATTGTGCGGCGGAAGCAGCAGCCGCCCCCTCGCACTCCCTTGGACCAGCCAGTGGACATTGGTAGGGAGCCCCGTTCCCCTTCCCTGGGGGCTGGGAGGGATGGTGTTCATCT	GCGGTAGGAGATTGGGAGCCATGGCTTCAGCTTCCCGATATCCGACGGTAGTGTNNNNNAAAGGAGTCCCACTTCAACCA	21349148	21349325	+	0.808117
	LZTR1/NM_006767_0149	22	21349279	21349294	2	AGGGAGTGCGAGGGGG	21349085	21349108	1	GCTGGGCGAGGGGCTCACAGTGGT	21349109	21349278	CGGCTGCTGCTTCCGCCGCACAATCTCCACTATCAGTGGAGAGGAGAGGCGCTCGAACTCCTTCATCATGATCACCTGGTTGAAGTGGGACTCCTTTACCACGAAGTTCAGGCAGTGCTCCTGGGGCAGACAGGCACAGGCAGGCAGGCAGAGTCAAGCCAGGGCCCCAG	GCTGGGCGAGGGGCTCACAGTGGTCTTCAGCTTCCCGATATCCGACGGTAGTGTNNNNNAGGGAGTGCGAGGGGG	21349148	21349325	-	0.876485
	LZTR1/NM_006767_0150	22	21350091	21350106	15	TGTGACATCACTCTGT	21350282	21350310	1	GCCCGAAGATGGGCAGGTGAACATCTCCA	21350107	21350281	TGCTTGACGGGCACCCACGGCCAGCCCACAAGGCTATCCTGGCCGCCCGCTCCAGGTGGGTGGGGGCTGGACAGGAGGGGAGGGTGGGCCTGGATGGTGTCTTCGTTCTGCTGACGGCCAGGTGCCTACCGCTCGTTGTCTGCAGCTACTTTGAAGCCATGTTCCGGTCCTTCAT	GCCCGAAGATGGGCAGGTGAACATCTCCACTTCAGCTTCCCGATATCCGACGGTAGTGTNNNNNTGTGACATCACTCTGT	21350024	21350411	+	0.869489
	LZTR1/NM_006767_0151	22	21350122	21350137	4	TTGTGGGCTGGCCGTG	21349913	21349941	1	GCCCTGAACAAAACTTCACCCAGGCAGAA	21349942	21350121	GGTGCCCGTCAAGCAACAGAGTGATGTCACAGAATTCCGCGCCCGCTCCCTCCAGGTATGCCTTCATGTCCTGGATCAGAGATGTGCCTGGGGGTAGGAGGGTCCCTGAGCAGGTACAGCCTGGGATTCTGGCCTTGGGGCCCCACGGCACTACCTTCCTGCATATCTGCCCATGTTGCT	GCCCTGAACAAAACTTCACCCAGGCAGAACTTCAGCTTCCCGATATCCGACGGTAGTGTNNNNNTTGTGGGCTGGCCGTG	21350024	21350411	-	0.892155
	LZTR1/NM_006767_0152	22	21350423	21350440	1	TTGGTGGGGACCTGGGAG	21350231	21350252	1	GCTGCAGACAACGAGCGGTAGG	21350253	21350422	TTCACTGGGGAGTGAGGATGCAGCGAGTCCTCGGGCGGCATGTTGACCTCGCCGTAGTAGATGTAGCGCAGCATGGACTCGAAGGCCTGCCTGCTGGGCACCATCTCCCCGATGGAGATGTTCACCTGCCCATCTTCGGGCATGAAGGACCGGAACATGGCTTCAAAGTA	GCTGCAGACAACGAGCGGTAGGCTTCAGCTTCCCGATATCCGACGGTAGTGTNNNNNTTGGTGGGGACCTGGGAG	21350024	21350411	-	0.893693
	LZTR1/NM_006767_0153	22	21350883	21350900	1	TGGCGTGGGGGCTTGGGG	21351071	21351092	1	CGGTGCAGAACGTGCTGCAGGT	21350901	21351070	CTCCAGCTGCGCCCTTCCCTGTCCTTCCCTGGGAGGGTGCGGGCGGACCAGCTTCCTTTAGTCAGCTCCTTAACCAGGCCCCAGCTACTTGTTTGCGGCCCCCTACTACTACGGCTTCTACAACAACCGGCTGCAGGCGTACTGCAAGCAGAACCTGGAGATGAACGTGA	CGGTGCAGAACGTGCTGCAGGTCTTCAGCTTCCCGATATCCGACGGTAGTGTNNNNNTGGCGTGGGGGCTTGGGG	21350974	21351265	+	0.872663
	LZTR1/NM_006767_0154	22	21351200	21351215	7	TTCATGTCCAGTGCCT	21351006	21351034	1	GCAGCCGGTTGTTGTAGAAGCCGTAGTAG	21351035	21351199	GCGTTTTGTCAGCTGCCTCCAGGATCTGCAATGGCAGGGACCTTGAGGCGCTGCCCCTTTCACCCACTCAGTGGGAGCTGCAGCCATGTGCACGGGGCTGGGGGGCTACCTGCAGCACGTTCTGCACCGTCACGTTCATCTCCAGGTTCTGCTTGCAGTACGCCT	GCAGCCGGTTGTTGTAGAAGCCGTAGTAGCTTCAGCTTCCCGATATCCGACGGTAGTGTNNNNNTTCATGTCCAGTGCCT	21350974	21351265	-	0.890212
	LZTR1/NM_006767_0155	22	21351367	21351382	17	CTGCTCTGCTTCTCTC	21351173	21351199	1	GCGTTTTGTCAGCTGCCTCCAGGATCT	21351200	21351366	ACCCCCAGGGCCCACCACTGCAGGGGACCACAGAGCCTGGGCACCCTCCCTGCCTGGGCATGGCCACTGCCAAGGGGAAGCGAGTCCTGAAGGGGAGGCCAGAGCCCTGACCTTGGTGAACTGGTGCACAATGATGTGCAGGCAGTGCCGCTTCATGTCCAGTGCCT	GCGTTTTGTCAGCTGCCTCCAGGATCTCTTCAGCTTCCCGATATCCGACGGTAGTGTNNNNNCTGCTCTGCTTCTCTC	21350974	21351265	-	0.905962
	LZTR1/NM_006767_0156	22	21351676	21351692	6	TAGGCAGGGCAGGCAGG	21351483	21351509	1	GCAGGCCGGAAGGAGATGGGACCAGAT	21351510	21351675	CACGGCGATTCTTCACAATGGGCAGGCGCCACAGGGCCTCAGATGTCGGCGCCCAGCTCTGCGCACTGCTTGTCTGAGATGTGGGAGGCCAGGGAGTCTATGATGTCCAGCAGCAGCTGCTGGCTCAGCGACCGCAGGGTGGGCAACTTGGAGACCTGTAAGGCAA	GCAGGCCGGAAGGAGATGGGACCAGATCTTCAGCTTCCCGATATCCGACGGTAGTGTNNNNNTAGGCAGGGCAGGCAGG	21351510	21351647	-	0.786729
	THAP7/NM_030573_0157	22	21354406	21354421	11	GCTGTGTTCATTCTGG	21354608	21354635	1	GCTGGGGAGGCCGGCAAAGTGGCAGGTG	21354422	21354607	ATGTAGGCTCCGGCGGGTGGGGGCAGGCGCAGCATATACGCTGAGGGGGAGACTGGCCGTGGTTCGAGAGGGGAGGGCTGCCGCTCTGGTGAAGGCTGGGCGCTGCAGCCTGCTTCATCTGCCTGGGCACCCAAGGGGCCCAGTAGGTCTGAAAAGGGGCTGCTAAGGCCAGGCTCCAGCCTCCCA	GCTGGGGAGGCCGGCAAAGTGGCAGGTGCTTCAGCTTCCCGATATCCGACGGTAGTGTNNNNNGCTGTGTTCATTCTGG	21354158	21354731	+	0.68794
	THAP7/NM_030573_0158	22	21354266	21354281	6	TCCTGCTGCAGCTTGG	21354448	21354475	1	GCGCAGCATATACGCTGAGGGGGAGACT	21354282	21354447	TCAGTCTCAACCGCAGCCGCTGCTCCCGCCGCTTGCAGGCCTGCAGCTGGCGCTGGGCCTTGTCAAGGGCATCAAGGGCTGCCTCGGCTCGCCGCTTCCAGAGTAAGGCGCTGCCCACCTGGTAGCTGTGTTCATTCTGGATGTAGGCTCCGGCGGGTGGGGGCAG	GCGCAGCATATACGCTGAGGGGGAGACTCTTCAGCTTCCCGATATCCGACGGTAGTGTNNNNNTCCTGCTGCAGCTTGG	21354158	21354731	+	0.691737
	THAP7/NM_030573_0159	22	21354236	21354254	1	AGAAGCGGGCACAGGCAGA	21354035	21354055	1	GCTGTCTGGCTCAGCTGGGGG	21354056	21354235	TGCCCGCCAGACTCTGAAGGAGCATGTGCAGGACTTTGCCATGCAGCTGAGCAGCAGCATGGCCTGAGGGGCTGCTGGACTGACCGAGGGGCTGCCCAGCAAGACTGCAGCCTCTTCCTCCCTCAGATCCCACCAGACCCACCAGGTGCCATAATAAAGCGGATTCTAGACGGAGGGCCT	GCTGTCTGGCTCAGCTGGGGGCTTCAGCTTCCCGATATCCGACGGTAGTGTNNNNNAGAAGCGGGCACAGGCAGA	21354158	21354731	-	0.701839
	THAP7/NM_030573_0160	22	21354405	21354420	13	CAGAATGAACACAGCT	21354206	21354234	1	GCCCGCCAGACTCTGAAGGAGCATGTGCA	21354235	21354404	ACCAGGTGGGCAGCGCCTTACTCTGGAAGCGGCGAGCCGAGGCAGCCCTTGATGCCCTTGACAAGGCCCAGCGCCAGCTGCAGGCCTGCAAGCGGCGGGAGCAGCGGCTGCGGTTGAGACTGACCAAGCTGCAGCAGGAGCGGGCACGGGAGAAGCGGGCACAGGCAGAT	GCCCGCCAGACTCTGAAGGAGCATGTGCACTTCAGCTTCCCGATATCCGACGGTAGTGTNNNNNCAGAATGAACACAGCT	21354158	21354731	-	0.737538
	THAP7/NM_030573_0161	22	21354836	21354851	8	GGACAGGGTTCTTGCT	21354632	21354659	1	GCTTTCCTGTGGAAGAGGCCTCAGCACC	21354660	21354835	ACACAGAACCTGTGGATCGGGTTTGGGTGTTAAGGGTGGATCAGGTGGGCTGGTGGAGGGGGGTCTGGCAAGCCCTCAGCCTAGCCCATCAGTCTCTCTCTTCCCCCTTACCAGCTGCTCCGAGGGCCGAGGGCCCACAACTCCATTTTCTCCACCTCCACCTGCTGATGTCACCT	GCTTTCCTGTGGAAGAGGCCTCAGCACCCTTCAGCTTCCCGATATCCGACGGTAGTGTNNNNNGGACAGGGTTCTTGCT	21354158	21354731	-	0.854967
	THAP7/NM_030573_0162	22	21354483	21354498	2	GTTCGAGAGGGGAGGG	21354671	21354697	1	GCAGGTGGAGGTGGAGAAAATGGAGTT	21354499	21354670	CTGCCGCTCTGGTGAAGGCTGGGCGCTGCAGCCTGCTTCATCTGCCTGGGCACCCAAGGGGCCCAGTAGGTCTGAAAAGGGGCTGCTAAGGCCAGGCTCCAGCCTCCCAGCTGGGGAGGCCGGCAAAGTGGCAGGTGCTGAGGCCTCTTCCACAGGAAAGCAGGTGACATCA	GCAGGTGGAGGTGGAGAAAATGGAGTTCTTCAGCTTCCCGATATCCGACGGTAGTGTNNNNNGTTCGAGAGGGGAGGG	21354158	21354731	+	0.89978
	THAP7/NM_030573_0163	22	21354896	21354912	17	TAGGGGTGGGAGTGGGG	21355079	21355105	1	GCGGGGAAAAGCAACCCAGATGAGCTG	21354913	21355078	CATCCCCCACCCATATCACATACCGCTTCCTGCATCGTCTGAGCCGGCTGACTTCAGCGGGGCCAGGTGGGTAACTGTGTCCTTTGGTCTTGGTTGTCCGGCGCAACTTGGAGAAAGACTCAAATATGGTGGGGACTGCCCCCTCCTTTAGCCTGTGATATCCACT	GCGGGGAAAAGCAACCCAGATGAGCTGCTTCAGCTTCCCGATATCCGACGGTAGTGTNNNNNTAGGGGTGGGAGTGGGG	21354925	21355086	+	0.984476
	THAP7/NM_030573_0164	22	21354987	21355002	8	CTGTGTCCTTTGGTCT	21355170	21355196	1	GCATCGTGCAAACAATACGTCTGGGGA	21355003	21355169	TGGTTGTCCGGCGCAACTTGGAGAAAGACTCAAATATGGTGGGGACTGCCCCCTCCTTTAGCCTGTGATATCCACTGCGGGGAAAAGCAACCCAGATGAGCTGGAGAGCAAGTGCTGCCTCCCCAGGCCAATCTGCCCCCAGCAGCAGCGCCGTGGGATGCTGGAAG	GCATCGTGCAAACAATACGTCTGGGGACTTCAGCTTCCCGATATCCGACGGTAGTGTNNNNNCTGTGTCCTTTGGTCT	21354925	21355086	+	0.920987
	THAP7/NM_030573_0165	22	21355734	21355749	13	AGCCCAGGGCTGTGGA	21355540	21355566	1	GCTTTGAGCTGGTGGGAATCAGGTGGG	21355567	21355733	CAGCCTGGTGCTCACGGGTTTGTGGCTCCACAGACTTCCCAAGAAGGACAACCCGAGGCGAGGCTTGTGGCTGGCCAACTGCCAGCGGCTGGACCCCAGCGGCCAGGGCCTGTGGGACCCGGCATCCGAGTACATCTACTTCTGCTCCAAACACTTTGAGGAGGACT	GCTTTGAGCTGGTGGGAATCAGGTGGGCTTCAGCTTCCCGATATCCGACGGTAGTGTNNNNNAGCCCAGGGCTGTGGA	21355534	21355710	-	0.804705
	THAP7/NM_030573_0166	22	21355395	21355410	12	TCCTGGGGGTGGGTTT	21355576	21355604	1	CAAAGTGTTTGGAGCAGAAGTAGATGTAC	21355411	21355575	CACTGTGCAGAGCTGGGAACAGGAAACAGCCCCCTTGGACGCAGGCTGCTCAAGGGACTTCCATGACCTGCAGCTGTCCCAGTCCGCCGGGAGCCCCACATCCTACCCCAGCGTCGGCCGGCAGGGAGGCCCACCTGATTCCCACCAGCTCAAAGCAGTCCTCCT	CAAAGTGTTTGGAGCAGAAGTAGATGTACCTTCAGCTTCCCGATATCCGACGGTAGTGTNNNNNTCCTGGGGGTGGGTTT	21355534	21355710	+	0.821059
	THAP7/NM_030573_0167	22	21356325	21356340	5	TGGGACGGGGTTGGGG	21356131	21356154	1	GCGAGACGCGCAACCGCGGCATCT	21356155	21356324	CGACAACGGGCCGGGGGGGACCCGACAGGCCAGAGCCCCTTGGGGAGGAGCGGCGGCTGGAGGCGCGAGGCTCCTCCGGATGCCCGGAGAGCCGCTTGCGACTTAACTCCCGCCTCTTTCCCAGATGCCGCGTCACTGCTCCGCCGCCGGCTGCTGCACACGGGACACGC	GCGAGACGCGCAACCGCGGCATCTCTTCAGCTTCCCGATATCCGACGGTAGTGTNNNNNTGGGACGGGGTTGGGG	21356110	21356210	-	0.39958
	THAP7/NM_030573_0168	22	21356000	21356015	5	CACCCACAGGTTCAAG	21356181	21356209	1	GCGGAGCAGTGACGCGGCATCTGGGAAAG	21356016	21356180	CCTCCTCAGTATCTGAGAAAGGCGCGAAGCCTCTACGCAGTTGCGACCCGAGGCGAGCAACAACTAGCGCATGCGCACGTGAGCCCGCGGCGCACGCGCGCTGACCTGTGGAAGGAGATGCCGCGGTTGCGCGTCTCGCGCGTGTCCCGTGTGCAGCAGCCGGCG	GCGGAGCAGTGACGCGGCATCTGGGAAAGCTTCAGCTTCCCGATATCCGACGGTAGTGTNNNNNCACCCACAGGTTCAAG	21356110	21356210	+	0.515054
	P2RX6/NM_001159554_0169	22	21369520	21369535	9	CTGGGGGCTTCTGGAT	21369701	21369729	2	GTTGAAGTTGAGGGTTGGGCTGTTTAGGG	21369536	21369700	TATAAGACGGAGAAGTATGTGATGACCAGGAACTGGCGGGTGGGCGCCCTGCAGAGGCTGCTGCAGTTTGGGATCGTGGTCTATGTGGTAGGGTAAGAGAGAAGAGCTTTTGGCCAGGCTGGAGGGGCAAGGGAAGAGGTGGGGGGTGGGGCTTGGTCCTGCTGG	GTTGAAGTTGAGGGTTGGGCTGTTTAGGGCTTCAGCTTCCCGATATCCGACGGTAGTGTNNNNNCTGGGGGCTTCTGGAT	21369453	21369637	+	0.89645
	P2RX6/NM_001159554_0170	22	21369545	21369560	7	TCATCACATACTTCTC	21369351	21369379	1	CACTTCCACTAAAGCAGGATCCAGATCCA	21369380	21369544	CGTCTTATAATCCAGAAGCCCCCAGCCTGTCGTAGCCCCTGGGGAGCCCATGCTGCCAGCTCCTGCTAGCTGCGGGCACATGAGTCAGCATGGCAGCTGCAGCCGCAGCTGAACAGGAGGCAAAGCAGGGCCCGAGCCAGGCCAGGCCAGTTGCTGTTAAAGGGA	CACTTCCACTAAAGCAGGATCCAGATCCACTTCAGCTTCCCGATATCCGACGGTAGTGTNNNNNTCATCACATACTTCTC	21369453	21369637	-	0.81002
	P2RX6/NM_001159554_0171	22	21370359	21370379	2	GAGGTGGCTTCACGAAGTCGG	21370170	21370193	1	GCGTGTAGTGACAGGGGCGGAGCT	21370194	21370358	CCACATCCCACAGCCGGTTTCCAAGCTCCTTGATCTGAGTGACGGAAACCCCTTTGAGTTTGGTGATGATGGAAAACTGGGGTTCCAGGTCCCGCTCCTGGTAGCCTTTTTTGGCGAGGAGAGCCCACCTGGGGAGGAGAAGTCGGGCAGTGTGGTGTGTCCCCA	GCGTGTAGTGACAGGGGCGGAGCTCTTCAGCTTCCCGATATCCGACGGTAGTGTNNNNNGAGGTGGCTTCACGAAGTCGG	21370220	21370391	-	0.892008
	P2RX6/NM_001159554_0172	22	21370292	21370307	9	ATCACCAAACTCAAAG	21370474	21370501	1	GCATGTGATGCCAGAGACGGCTGCGGGT	21370308	21370473	GGGTTTCCGTCACTCAGATCAAGGAGCTTGGAAACCGGCTGTGGGATGTGGCCGACTTCGTGAAGCCACCTCAGGTGGGGGCCCTGATGTTGCTGACGGGGGCGCAAGTCCTTTCCCCACTGACAGCCTGAACACCCGCCATGCAGCCAGTGTGTGCGAGAGAGAA	GCATGTGATGCCAGAGACGGCTGCGGGTCTTCAGCTTCCCGATATCCGACGGTAGTGTNNNNNATCACCAAACTCAAAG	21370220	21370391	+	0.920072
	P2RX6/NM_001159554_0173	22	21372380	21372395	7	GATGGAGGAACAAGGG	21372186	21372214	2	GCAGCCTGGTTTATGAGGGAAGGGATGTT	21372215	21372379	ACCCGCTGGGAGGATCCTGGGTAAACTCACCTCTGGGCATCTGCCCTGAACTTGGGCTGGCGTCACAAGGAAGTTGGTCACCAAGAAGAACACGTTCTCTCCCTAGGAGGCAAGTCTCAAGGTTGGCCTGGCTGGGCTCGTGTTGACTGGAAAGGCCGGAAGCCG	GCAGCCTGGTTTATGAGGGAAGGGATGTTCTTCAGCTTCCCGATATCCGACGGTAGTGTNNNNNGATGGAGGAACAAGGG	21372267	21372359	-	0.965653
	P2RX6/NM_001159554_0174	22	21376945	21376961	10	TGCTCTCTCTCCCACCT	21377128	21377154	1	GCCTCTGTCCCTGCATCTCTCTTTCTG	21376962	21377127	CAGCACCCGTCCGTCCCACTGGCTAACTGCTGGGTCGACGAGGACTGCCCCGAAGGGGAGGGAGGCACACACAGCCACGGTAACTGTGGGCTCTGTCTTCCAGTGCCCCCAGCAGGGTGGGGGCCGGGCTGGGATCCTGGGTGGCTCCTGAGTGCAGGCCCTGCTC	GCCTCTGTCCCTGCATCTCTCTTTCTGCTTCAGCTTCCCGATATCCGACGGTAGTGTNNNNNTGCTCTCTCTCCCACCT	21376954	21377050	+	0.862867
	P2RX6/NM_001159554_0175	22	21376834	21376849	2	GGGGTGGTGAGGTTGT	21377019	21377043	1	GAGGGAGGCACACACAGCCACGGTA	21376850	21377018	TTAAGGTGGGAAGGGGGCCTGTCCTTCCCACCTTGAACCTCCCTGCCTTTGAGACTGGGCTGTGGAGGGGAGACATCCCCTGTGCCATTGGTGACTGCTCTCTCTCCCACCTCAGCACCCGTCCGTCCCACTGGCTAACTGCTGGGTCGACGAGGACTGCCCCGAAGGG	GAGGGAGGCACACACAGCCACGGTACTTCAGCTTCCCGATATCCGACGGTAGTGTNNNNNGGGGTGGTGAGGTTGT	21376954	21377050	+	0.881671
	P2RX6/NM_001159554_0176	22	21377591	21377606	6	CACCTATTTTAAGCAC	21377787	21377815	1	GCTATGTGCAGGGTGGCTCTGTAGGCATC	21377607	21377786	TGCCGCTATGAACCACAATTCAGCCCCTACTGTCCCGTGTTCCGCATTGGGGACCTCGTGGCCAAGGCTGGAGGGACCTTCGAGGACCTGGCGTTGCTGGTGGGTCCCAAGTTGGGGGCAGGGTTCCTAGAGGGCTCTGGGAGAGGGTCCCGGGCCCACCCACCGGTGGAAAAGCTATGT	GCTATGTGCAGGGTGGCTCTGTAGGCATCCTTCAGCTTCCCGATATCCGACGGTAGTGTNNNNNCACCTATTTTAAGCAC	21377220	21377917	+	0.837538
	P2RX6/NM_001159554_0177	22	21377695	21377711	1	TGGCGTTGCTGGTGGGT	21377884	21377909	1	GCAGGAGAAGAGCTACAACTTCAGGT	21377712	21377883	CCCAAGTTGGGGGCAGGGTTCCTAGAGGGCTCTGGGAGAGGGTCCCGGGCCCACCCACCGGTGGAAAAGCTATGTGCTATGTGCAGGGTGGCTCTGTAGGCATCAGAGTTCACTGGGATTGTGACCTGGACACCGGGGACTCTGGCTGCTGGCCTCACTACTCCTTCCAGCT	GCAGGAGAAGAGCTACAACTTCAGGTCTTCAGCTTCCCGATATCCGACGGTAGTGTNNNNNTGGCGTTGCTGGTGGGT	21377220	21377917	+	0.880541
	P2RX6/NM_001159554_0178	22	21377387	21377402	14	AGGTGGAAGGGAGGTG	21377178	21377206	1	GACCTTCAAATCTCTGCAGGCCTGGGGAG	21377207	21377386	ACAGCCTCTGCCAGGCCTGGGGCCCTGCGCCAGTTGGGGTAGGGGATTGTGGGGACACTTACGAGGGCACAACGCCACTCTCCACGGGGCACCAACTCCAGATCTCACAGGTCCTGTGGGTCCCATTGAACACCACACACTGGCCTGTTTTTACACCTAGAAAACAAAAGATGAACTCCA	GACCTTCAAATCTCTGCAGGCCTGGGGAGCTTCAGCTTCCCGATATCCGACGGTAGTGTNNNNNAGGTGGAAGGGAGGTG	21377220	21377917	-	0.898096
	P2RX6/NM_001159554_0179	22	21377545	21377561	3	GGGAGGAGTGGGAAAGG	21377337	21377360	1	GCGCCAGTTGGGGTAGGGGATTGT	21377361	21377544	TCAGATGAGGTAGGGGACAAGGAGGGTCTTGGGGCAGATGAGACCCACTCTGCTTACTTAGAGAAGTTGAACTTGCTGAAGGTGACTGTGTTTTTGATGAACAGTGTGAAGTTCTGGGCCTGGGCCAGCAGGGGCCTCCTGCAGGTGGAAGGGAGGTGACAGCCTCTGCCAGGCCTGGGGCCCT	GCGCCAGTTGGGGTAGGGGATTGTCTTCAGCTTCCCGATATCCGACGGTAGTGTNNNNNGGGAGGAGTGGGAAAGG	21377220	21377917	-	0.969328
	P2RX6/NM_001159554_0180	22	21377526	21377541	8	TGTCCCCTACCTCATC	21377724	21377750	1	GCAGGGTTCCTAGAGGGCTCTGGGAGA	21377542	21377723	TGACCTTTCCCACTCCTCCCAGGTCCAATGCCTTGGAGACCTGGGACCCCACCTATTTTAAGCACTGCCGCTATGAACCACAATTCAGCCCCTACTGTCCCGTGTTCCGCATTGGGGACCTCGTGGCCAAGGCTGGAGGGACCTTCGAGGACCTGGCGTTGCTGGTGGGTCCCAAGTTGGGG	GCAGGGTTCCTAGAGGGCTCTGGGAGACTTCAGCTTCCCGATATCCGACGGTAGTGTNNNNNTGTCCCCTACCTCATC	21377220	21377917	+	0.760828
	P2RX6/NM_001159554_0181_SNP	22	21378053	21378068	8	GGAGRATGTGGGGTTG	21377854	21377882	1	GCTGGAAGGAGTAGTGAGGCCAGCAGCCA	21377883	21378052	AGAACAGCTCTCTCCTGCTCCTGGGACCCCCTTGCACACGTAGTGGAATATCTAGAGGCCTGGGCCTGGGTGTGGTCTGTCCTGGCCGCCACAGTGAGAGGGCGATGGGCCCAGCAGCTGGGCACTGGGAGCAGTGGGGCCTCACCTGAAGTTGTAGCTCTTCTCCTGCA	GCTGGAAGGAGTAGTGAGGCCAGCAGCCACTTCAGCTTCCCGATATCCGACGGTAGTGTNNNNNGGAGRATGTGGGGTTG	21377220	21377917	-	0.953782
	P2RX6/NM_001159554_0182	22	21380077	21380092	10	TTCTTTCCTGCCCACA	21380270	21380296	1	GCTGAGAGGTTCAGCTCAGATCTCTCT	21380093	21380269	GGACAGCCACTCACTGGTGGGAGCAACCGGGTGTGGAGGCCCGCACCCTGCTCAAGCTCTATGGAATCCGCTTCGACATCCTCGTCACCGGGCAGGTAGGCACAGGTAGGGGTCAGGCCGGGGATGGGATGGGGCAGGCAGACAGGGCTGGAGGAGGCATGAGGCTGACAGTCGTGG	GCTGAGAGGTTCAGCTCAGATCTCTCTCTTCAGCTTCCCGATATCCGACGGTAGTGTNNNNNTTCTTTCCTGCCCACA	21380083	21380375	+	0.845061
	P2RX6/NM_001159554_0183	22	21380212	21380227	20	GGGGATGGGATGGGGC	21380398	21380426	1	GCAGTGAGTGCTGCTGACCAGGGTGTGTC	21380228	21380397	AGGCAGACAGGGCTGGAGGAGGCATGAGGCTGACAGTCGTGGGCTGAGAGGTTCAGCTCAGATCTCTCTCAGGCAGGGAAGTTCGGGCTCATCCCCACGGCCGTCACACTGGGCACCGGGGCAGCTTGGCTGGGCGTGGTGAGTGCGAGCACTGTGGGCACCTGCAGGCT	GCAGTGAGTGCTGCTGACCAGGGTGTGTCCTTCAGCTTCCCGATATCCGACGGTAGTGTNNNNNGGGGATGGGATGGGGC	21380083	21380375	+	0.87387
	P2RX6/NM_001159554_0184	22	21380047	21380062	6	TGGGGGTGGGCAAAGC	21380230	21380256	1	GCAGACAGGGCTGGAGGAGGCATGAGG	21380063	21380229	AGGTCACCAGAGCCTTCTTTCCTGCCCACAGGACAGCCACTCACTGGTGGGAGCAACCGGGTGTGGAGGCCCGCACCCTGCTCAAGCTCTATGGAATCCGCTTCGACATCCTCGTCACCGGGCAGGTAGGCACAGGTAGGGGTCAGGCCGGGGATGGGATGGGGCAG	GCAGACAGGGCTGGAGGAGGCATGAGGCTTCAGCTTCCCGATATCCGACGGTAGTGTNNNNNTGGGGGTGGGCAAAGC	21380083	21380375	+	0.8126
	P2RX6/NM_001159554_0185	22	21380819	21380834	19	CACTGCTGCTGGGAGT	21381001	21381028	1	GAATTCCACCCTTGAACCCCAGCAGACA	21380835	21381000	CAGACACAGACACCAGGATGGCCCTGTCCAAGTTCTGACACCCACTTGCCAACCCATTCCGGGAGCCTGTAGCCGTTCCCTGCTGGTTGAGAGTTGGGGGCTGGGAAGGGCGGGGCCCTGCCTGGGGATCTCAAGGATGAGGCCCCAGCATGGAGGATTGGGGGTA	GAATTCCACCCTTGAACCCCAGCAGACACTTCAGCTTCCCGATATCCGACGGTAGTGTNNNNNCACTGCTGCTGGGAGT	21380530	21380916	+	0.837974
	P2RX6/NM_001159554_0186	22	21380505	21380525	1	GGGGGCTGGAACATGGGTTGG	21380705	21380724	1	GCAGGCCAAGGCCCCGAAAG	21380526	21380704	CCCTGCCTCTCCCAGGTCACCTTTTTCTGTGACCTGCTACTGCTGTATGTGGATAGAGAAGCCCATTTCTACTGGAGGACAAAGTATGAGGAGGTGAGCTGAGGTCGCTCTGCTTGGACCCTGGGTTCTGCCACACTTAGGAAGATGTTGGCTGGATCCCTGACCTGCTGTCCTCATCT	GCAGGCCAAGGCCCCGAAAGCTTCAGCTTCCCGATATCCGACGGTAGTGTNNNNNGGGGGCTGGAACATGGGTTGG	21380530	21380916	+	0.93113
	P2RX6/NM_001159554_0187	22	21380873	21380890	1	TGGGTTGGCAAGTGGGTG	21380681	21380703	1	GATGAGGACAGCAGGTCAGGGAT	21380704	21380872	TCAGAACTTGGACAGGGCCATCCTGGTGTCTGTGTCTGACTCCCAGCAGCAGTGGCCGTGGGTGCAGGTGCTGAGCTCCGTCTGAGGCACTCGGCCAGTCGGGCTTGGGATGCAAGGGCCAGCTCCCTCCACACAGAGTTGGCGGTTGCTTTCGGGGCCTTGGCCTGCA	GATGAGGACAGCAGGTCAGGGATCTTCAGCTTCCCGATATCCGACGGTAGTGTNNNNNTGGGTTGGCAAGTGGGTG	21380530	21380916	-	0.856321
	SLC7A4/NM_004173_0188	22	21383316	21383333	1	GAGGGCGGGGCAAGTGTG	21383513	21383535	1	GCAAGTCCTAGACAGGGCAGGAG	21383334	21383512	GGCTGATCAGCTACTCCATATGGCCAGGGTCCTGTGCTGGTGCCTGGCTGGGGGGCTGCATAGCCTGCACTGTCTCCTCCAGGCTGCCCCTGGGGAATACCACGTAGTGTGTGGAGTTCAGCCCTGGCAGCTCCCGCTGGTTCTCCTTGCTATGCCGGATGCCATAGCCGAAATACACT	GCAAGTCCTAGACAGGGCAGGAGCTTCAGCTTCCCGATATCCGACGGTAGTGTNNNNNGAGGGCGGGGCAAGTGTG	21383333	21383743	+	0.85543
	SLC7A4/NM_004173_0189	22	21383579	21383594	13	TCTTTGCCCTCCTCCT	21383775	21383803	1	GAAAGATCTGCCAGCCCAGGGCTCACTTT	21383595	21383774	GACCCCGGTCCCAGCCTGGCCCCCACTCACCCATCAGCAGCCAGATGGAGAAGCGCACCCAGGTCAGATAGCTAAGTTTCAGCATGAGGCAGATGTTGAGGACGATGCTCAGGGCTGGAATCAGGGGAACCATGGGGATCTGAGGAGGCAGAGGCAGGGCAGGGCTGGGCCGGGCTGCAG	GAAAGATCTGCCAGCCCAGGGCTCACTTTCTTCAGCTTCCCGATATCCGACGGTAGTGTNNNNNTCTTTGCCCTCCTCCT	21383333	21383743	+	0.893597
	SLC7A4/NM_004173_0190	22	21383677	21383692	15	CAACATCTGCCTCATG	21383473	21383501	1	GCTATGGCATCCGGCATAGCAAGGAGAAC	21383502	21383676	CTGAAACTTAGCTATCTGACCTGGGTGCGCTTCTCCATCTGGCTGCTGATGGGTGAGTGGGGGCCAGGCTGGGACCGGGGTCAGGAGGAGGGCAAAGAGGACAGGAAGGGCTGGAACCTGTACCTCAGGCTCATGCCCTGCCTCCTGCCCTGTCTAGGACTTGCAGTGTATTTCG	GCTATGGCATCCGGCATAGCAAGGAGAACCTTCAGCTTCCCGATATCCGACGGTAGTGTNNNNNCAACATCTGCCTCATG	21383333	21383743	-	0.911173
	SLC7A4/NM_004173_0191	22	21384298	21384313	12	AGGTGGTCTGAGAAGG	21384487	21384512	1	GCCGTGAGGAGCCCGAACGCCAGGGT	21384314	21384486	AGCTCTGCTGCTTGGTCAGGGGGCCAGGGCTGGCTGGGCCTGGGGAGCTGGGCGGGGAAGACTTCTGGAAGCGCAGCACAATGATACTGGTGGCCACGAATGTGTAGGCCAGGAGTGTGCCAAGGGACAGGAACTGAACCAGCGACTCCAGGTCCAGCAGCAGTGCCAGGAAG	GCCGTGAGGAGCCCGAACGCCAGGGTCTTCAGCTTCCCGATATCCGACGGTAGTGTNNNNNAGGTGGTCTGAGAAGG	21383989	21384650	+	0.771801
	SLC7A4/NM_004173_0192	22	21384314	21384329	8	ACCAAGCAGCAGAGCT	21384120	21384145	1	GCTGCGTGCTTGTCTTTGGGAACTCG	21384146	21384313	CCTTCTCAGACCACCTACAGCTGGTGGGCACTGTACACGCCTCCGTCCCTGAGCCAGGGGAGCTGAAGCCAGCCCTGAGGCCCTACCTGGGCTTCTTGGATGGGTACAGCCCTGGAGCAGTGGTGACTTGGGCGCTTGGCGTTATGTTGGCCTCAGCCATCACCATAG	GCTGCGTGCTTGTCTTTGGGAACTCGCTTCAGCTTCCCGATATCCGACGGTAGTGTNNNNNACCAAGCAGCAGAGCT	21383989	21384650	-	0.832535
	SLC7A4/NM_004173_0193	22	21384551	21384566	11	CAAACACCTGGAAGAA	21384737	21384765	1	GCATGAGCTTGTCTGGGCTCTCAGAGTAA	21384567	21384736	GAGCCCATCGGCGGCCATGGCATAGACAATGCGTGGCAGGGAGAAGAGGAGGCTGAGCAGGACGGTGTTCATGGCTGTAGCAGAGAGAGTGGGGAGGGTCAGCATGGCGGAGAAGCCCACCAGGGGCCTCTGCTGGGGGTCGGTGCATGGGTGGCTCCTTGGGAACAAGG	GCATGAGCTTGTCTGGGCTCTCAGAGTAACTTCAGCTTCCCGATATCCGACGGTAGTGTNNNNNCAAACACCTGGAAGAA	21383989	21384650	+	0.879113
	SLC7A4/NM_004173_0194	22	21383971	21383986	7	TGTGAGTGGGTGTTGG	21384163	21384190	1	GCCAACATAACGCCAAGCGCCCAAGTCA	21383987	21384162	CTAGGGGAGGTACCTGAAATAAGTCTTCCCGATACTGTTGCTGGTGAGCCCCCAGGACAAGGAGGCTGAGCAGAAACATGACACTGGTGAGCAGGAGCAGCAGGATGTAACCCCAGTGTGGGAGGTGCAGGGTCGAGTTCCCAAAGACAAGCACGCAGCCTATGGTGATGGCTGAG	GCCAACATAACGCCAAGCGCCCAAGTCACTTCAGCTTCCCGATATCCGACGGTAGTGTNNNNNTGTGAGTGGGTGTTGG	21383989	21384650	+	0.976999
	SLC7A4/NM_004173_0195	22	21384646	21384661	13	TCCCCACTCTCTCTGC	21384432	21384456	1	GCTGGTTCAGTTCCTGTCCCTTGGC	21384457	21384645	TACAGCCATGAACACCGTCCTGCTCAGCCTCCTCTTCTCCCTGCCACGCATTGTCTATGCCATGGCCGCCGATGGGCTCTTCTTCCAGGTGTTTGCCCATGTGCACCCCCGGACACAGGTGCCTGTGGCGGGCACCCTGGCGTTCGGGCTCCTCACGGCCTTCCTGGCACTGCTGCTGGACCTGGAGTC	GCTGGTTCAGTTCCTGTCCCTTGGCCTTCAGCTTCCCGATATCCGACGGTAGTGTNNNNNTCCCCACTCTCTCTGC	21383989	21384650	-	0.754402
	SLC7A4/NM_004173_0196	22	21386025	21386040	6	TGAAGCCGCTGGAGGA	21385811	21385839	1	GCTATGCAGAATTTGGGGCACGTGTGCCA	21385840	21386024	CTCCACCATGGAGACGTCACTGCGGCGCTGCCTGTCCACGCTGGACCTGACTCTTCTGGGCGTGGGTGGCATGGTGGGCTCGGGTCTCTACGTGCTCACAGGTGCCGTGGCCAAGGAGGTGGCTGGCCCTGCTGTGCTCTTGTCCTTCGGTGTGGCCGCTGTGGCCTCCCTGCTGGCAGCCCTAT	GCTATGCAGAATTTGGGGCACGTGTGCCACTTCAGCTTCCCGATATCCGACGGTAGTGTNNNNNTGAAGCCGCTGGAGGA	21385109	21386111	-	0.752345
	SLC7A4/NM_004173_0197	22	21385968	21385983	7	AGAAGAGTCAGGTCCA	21386150	21386177	1	GCCAGAGGGGAATGACAGGATGCGTAGC	21385984	21386149	GCGTGGACAGGCAGCGCCGCAGTGACGTCTCCATGGTGGAGTCCTCCAGCGGCTTCAGGCGGTTCAGCTTCTGGCATAAGCGTGCCAGGCTAGCAATGGTGGGCAGCCCCCGGGCCATGGCAGGTGGCCGAGAAGAGCACCGAGCCAGCTACTGGAACCTGCTAGG	GCCAGAGGGGAATGACAGGATGCGTAGCCTTCAGCTTCCCGATATCCGACGGTAGTGTNNNNNAGAAGAGTCAGGTCCA	21385109	21386111	+	0.781054
	SLC7A4/NM_004173_0198	22	21385238	21385253	7	CATCCTTGTCTCCACC	21385039	21385067	1	GTCCTCAGATTCTTGGGGAATGCACCTTC	21385068	21385237	GTGCTAACCCTCATGGTGCCCTGGCACAGCCTGGACCCCGACTCAGCGCTTGCAGATGCCTTCTACCAGCGGGGCTACAGGTGGGCTGGCTTCATCGTGGCAGCTGGCTCCATCTGCGGTGAGAGACTCTTCCTGGGCAGGGTGGCAGGGAAAAGAGCAAGGGGGACCTT	GTCCTCAGATTCTTGGGGAATGCACCTTCCTTCAGCTTCCCGATATCCGACGGTAGTGTNNNNNCATCCTTGTCTCCACC	21385109	21386111	-	0.838054
	SLC7A4/NM_004173_0199	22	21385365	21385380	18	CTGCCTCCTGCTTCTA	21385171	21385199	1	CGACTCAGCGCTTGCAGATGCCTTCTACC	21385200	21385364	TGCTTTCGTGGGCTTCGACGTCATTGCCGCCTCCAGTGAGGAGGCCCAGAACCCACGGCGGTCTGTGCCTCTGGCCATCGCCATCTCGCTTGCCATTGCAGCTGGTGCCTACATCCTTGTCTCCACCGTGCTAACCCTCATGGTGCCCTGGCACAGCCTGGACCC	CGACTCAGCGCTTGCAGATGCCTTCTACCCTTCAGCTTCCCGATATCCGACGGTAGTGTNNNNNCTGCCTCCTGCTTCTA	21385109	21386111	-	0.85125
	SLC7A4/NM_004173_0200	22	21385548	21385563	17	GAGACAAAGGCAGAGG	21385729	21385757	1	CGAGGAGAACATTCCAGCCGATGAGGAAG	21385564	21385728	CCAGGAGGATGATGCCAGCAGCCAGGAAGTCCGGGTAGTGGCCCAGGAGGGGCACCTGCCAAGAACCCACGTGGGTCTCAGTGAAGTTGCGGATGCTGTGGCTGAACATAGAGTCCAGGTAGCCACTCCAGGCACGGGCCACGGCGGCGCCACCGATGATGTATT	CGAGGAGAACATTCCAGCCGATGAGGAAGCTTCAGCTTCCCGATATCCGACGGTAGTGTNNNNNGAGACAAAGGCAGAGG	21385109	21386111	+	0.863428
	SLC7A4/NM_004173_0201	22	21385309	21385324	5	GTGGGTTCTGGGCCTC	21385496	21385523	1	GCTGATGGCCGAGAAGGTGTGATTGAGC	21385325	21385495	CTCACTGGAGGCGGCAATGACGTCGAAGCCCACGAAAGCATAGAAGCAGGAGGCAGTGCCGGCCATGACGCCGGAGAAGCCGAAGGGTGCAAAGCCGCCTTCGTCAGCGCTCCAGTTGTGAGGCTGGGCCAGGATGAAGCCCAGGATGACAATGAAGAGAATGACAAGCAG	GCTGATGGCCGAGAAGGTGTGATTGAGCCTTCAGCTTCCCGATATCCGACGGTAGTGTNNNNNGTGGGTTCTGGGCCTC	21385109	21386111	+	0.88892
	SLC7A4/NM_004173_0202	22	21385877	21385892	6	TGTGCTCTTGTCCTTC	21385668	21385696	1	GCCTGGAGTGGCTACCTGGACTCTATGTT	21385697	21385876	GGTGTGGCCGCTGTGGCCTCCCTGCTGGCAGCCCTATGCTATGCAGAATTTGGGGCACGTGTGCCACGCACGGGCTCTGCCTACCTGTTCACCTACGTATCCATGGGCGAGCTGTGGGCCTTCCTCATCGGCTGGAATGTTCTCCTCGAATACATCATCGGTGGCGCCGCCGTGGCCCGT	GCCTGGAGTGGCTACCTGGACTCTATGTTCTTCAGCTTCCCGATATCCGACGGTAGTGTNNNNNTGTGCTCTTGTCCTTC	21385109	21386111	-	0.899684
	SLC7A4/NM_004173_0203	22	21385466	21385481	10	CAGGATGACAATGAAG	21385652	21385680	1	GCGGATGCTGTGGCTGAACATAGAGTCCA	21385482	21385651	AGAATGACAAGCAGGCTGATGGCCGAGAAGGTGTGATTGAGCCAGGAGGACACGCGGGCTCCACAGGAGACAAAGGCAGAGGCCAGGAGGATGATGCCAGCAGCCAGGAAGTCCGGGTAGTGGCCCAGGAGGGGCACCTGCCAAGAACCCACGTGGGTCTCAGTGAAGTT	GCGGATGCTGTGGCTGAACATAGAGTCCACTTCAGCTTCCCGATATCCGACGGTAGTGTNNNNNCAGGATGACAATGAAG	21385109	21386111	+	0.918873
	NDST4/NM_022569_0305	4	115748942	115748957	2	TCTTGAGAGGCTTAGT	115749123	115749151	1	GCTCTTTGTTTCATCAAACAGGATATTGT	115748958	115749122	TCTTGTCTCCAGTGCTATCTCACTTTCTGCAGTTCCTGTCTCAGCCACGATGGCAGAGGCTGTCCCAGTCTGTGTAGCAGTTTGGATAGTTCCACATTATGATCTCGGTAGTAATTAGAGAGGAACGTTCTAGACTGGAAAGAAAAAAAGAAGAACTTGAAAGAA	GCTCTTTGTTTCATCAAACAGGATATTGTCTTCAGCTTCCCGATATCCGACGGTAGTGTNNNNNTCTTGAGAGGCTTAGT	115748961	115749101	+	0.933703
	NDST4/NM_022569_0306	4	115750904	115750919	15	AATATTTTTGCTAGAG	115751085	115751113	1	GCAGAATTTTCAGTGAGACAGCCTCACCA	115750920	115751084	TAATTCAAAGATTAAAAAATTATTACCTCTGGATCCATAGGTGGATATTTTCGGCCTTTGCTTTTTCCAAGGCATTTTGTCTTTCCTCCTTCCAGTAATTGACACCAAAAACCCTTTTGGGGATCAAACCTACAGTACATAAAACATAATGATTACAAATTGTAT	GCAGAATTTTCAGTGAGACAGCCTCACCACTTCAGCTTCCCGATATCCGACGGTAGTGTNNNNNAATATTTTTGCTAGAG	115750935	115751058	+	0.8636
	NDST4/NM_022569_0307	4	115754888	115754903	6	TCTTCATAAAGTGACT	115754694	115754722	1	GCCATCATAAATTATCACTGGTAGGTGTG	115754723	115754887	ATTTCTGACTTTACAGTTGCTAATTATTGATGGACAGCAGCTGAGATCTGACCCAGCTACTGTGATGGATGAAGTCCAGAAGTTTCTGGGAGTTACACCTCGTTATAATTACTCTGAAGCACTAACGTGAGTCTATTGTCATGCTTGATTTCATTTCCATTATTT	GCCATCATAAATTATCACTGGTAGGTGTGCTTCAGCTTCCCGATATCCGACGGTAGTGTNNNNNTCTTCATAAAGTGACT	115754751	115754881	-	0.952212
	NDST4/NM_022569_0308	4	115760497	115760513	9	ATAAAATAAACAGAAGA	115760679	115760706	1	GCTGGATCTTCATGTGATCGTTGGTGCT	115760514	115760678	AAGTAATTTCAGGACATTACCTGAGAAGTAGCAAAGTAAGTTAGCCATCTTTCTATGTGGACTGCATACCATCCAGGTACTAGGCATCTTCTCTGCAAAGTTTTTAAGTCAGATGGAGCCCAATGTCCTGTTGAAATAACTTCATAGAAATTGAACCTCAGAGCA	GCTGGATCTTCATGTGATCGTTGGTGCTCTTCAGCTTCCCGATATCCGACGGTAGTGTNNNNNATAAAATAAACAGAAGA	115760523	115760714	+	0.981652
	NDST4/NM_022569_0309	4	115760595	115760613	1	AGGCATCTTCTCTGCAAAG	115760785	115760809	1	GCATGTGTGTGTTTGGTGTGTATGT	115760614	115760784	TTTTTAAGTCAGATGGAGCCCAATGTCCTGTTGAAATAACTTCATAGAAATTGAACCTCAGAGCAGCTGGATCTTCATGTGATCGTTGGTGCTTTAACAAGAAAGTCAATTGTAAAGTTAGATTTTTTTTAATGCCTGTGTAGATATGCATATGTGTATGGGTGAGCACAT	GCATGTGTGTGTTTGGTGTGTATGTCTTCAGCTTCCCGATATCCGACGGTAGTGTNNNNNAGGCATCTTCTCTGCAAAG	115760523	115760714	+	0.978702
	NDST4/NM_022569_0310	4	115766935	115766950	17	AGCTATAACAAAATGC	115767121	115767149	1	GTATTGGATGGTGTAGGGAAAAAGTCCAT	115766951	115767120	TTTTAGCCGATTTTTTTACTGACCATACCTGGTACCAAGAGTATGCCCTGTCTGAGGGGTCAATGAGGATGGTGATGATCTTGGCTTTGGGGACAAGAGATGCGGCTCGTCTTGGAGCTTCTTCCGAATGGAAGTAATTAGCACTCTTTTCAAACAGAAAGTCACTTGTA	GTATTGGATGGTGTAGGGAAAAAGTCCATCTTCAGCTTCCCGATATCCGACGGTAGTGTNNNNNAGCTATAACAAAATGC	115766968	115767163	+	0.945667
	NDST4/NM_022569_0311	4	115767020	115767035	4	TGGTGATGATCTTGGC	115767201	115767229	1	GCCATATTCTGAATGTGAAATAATTGGAA	115767036	115767200	TTTGGGGACAAGAGATGCGGCTCGTCTTGGAGCTTCTTCCGAATGGAAGTAATTAGCACTCTTTTCAAACAGAAAGTCACTTGTAGTATTGGATGGTGTAGGGAAAAAGTCCATATACCTGAAGGCAGAGAAAGACAATTAATTAATCTGAAAATAATTTTTCTT	GCCATATTCTGAATGTGAAATAATTGGAACTTCAGCTTCCCGATATCCGACGGTAGTGTNNNNNTGGTGATGATCTTGGC	115766968	115767163	+	0.949414
	NDST4/NM_022569_0312	4	115769525	115769540	7	TGTCTCTTATTGCCAT	115769331	115769358	1	ACAAAAAATAAATTCCATTATTAACACA	115769359	115769524	ATAACCTTTTACTTTCTTTTTTTGTAACAGGAACAACTGCACTTTATTTATTTCTTCTTATGCATCCTTCAATCATCAGCAATCTCCCTAGTCCAAAGACATTTGAGGAAGTTCAGTTCTTTAATGGCAACAACTATCACAAAGGAATAGACTGGTAAGAAAAATA	ACAAAAAATAAATTCCATTATTAACACACTTCAGCTTCCCGATATCCGACGGTAGTGTNNNNNTGTCTCTTATTGCCAT	115769360	115769504	-	0.532944
	NDST4/NM_022569_0313	4	115773820	115773835	6	CCAATGTATTTCATAA	115774001	115774029	1	CCTCACAGTGTAATGACTGTCTGGCTCTG	115773836	115774000	AATATTTTTAAAAAGGATATAAGTAGCACAATTGGCTATTTTTACCTGTTTTTTGTGGACCAATTACTAGAAATTTTGGTAAGTGGTCACAAGTTTTCTCTCTGGACCAGATGTCTTTGTGTCGTTTATCATCACATGGATTCTGCAAGAAGGAAGAATAAGTAA	CCTCACAGTGTAATGACTGTCTGGCTCTGCTTCAGCTTCCCGATATCCGACGGTAGTGTNNNNNCCAATGTATTTCATAA	115773870	115773987	+	0.861014
	NDST4/NM_022569_0314	4	115791881	115791896	19	TAGTTTCTTTCCTTCC	115792062	115792090	1	GCGGTCATTTCCATAGTTTGATAAATGGG	115791897	115792061	ACCCCAAGAGAGAATGTTAAATGTTACCTGCCATAGAGGGTCTTTCTGCTCAGGGAAGAGCTCAAAATACTGGTGGGCCAGTTGCACTGGAGGCAGAGTTTGCAATTTCAGGTTGGTCCAGCTCTGCACAAAGTTGACCAAGTTCACAAAGGTATATAACCCTAG	GCGGTCATTTCCATAGTTTGATAAATGGGCTTCAGCTTCCCGATATCCGACGGTAGTGTNNNNNTAGTTTCTTTCCTTCC	115791913	115792116	+	0.983461
	NDST4/NM_022569_0315	4	115792167	115792193	1	TGAGGTGAGGTGCTGCCTGGGGCTTGT	115791964	115791981	1	GCAACTGGCCCACCAGTA	115791982	115792166	ACTGCTACTTTTAAGCTTAAGCATATGATATTTTTGTGGTCATTTTTATTTATCTTTCAGATCAGCATTTTCATGACCCATTTATCAAACTATGGAAATGACCGCCTAGGGTTATATACCTTTGTGAACTTGGTCAACTTTGTGCAGAGCTGGACCAACCTGAAATTGCAAACTCTGCCTCCAGT	GCAACTGGCCCACCAGTACTTCAGCTTCCCGATATCCGACGGTAGTGTNNNNNTGAGGTGAGGTGCTGCCTGGGGCTTGT	115791913	115792116	-	0.981015
	NDST4/NM_022569_0316	4	115856333	115856348	2	ATTGTAAGGTGCATAC	115856514	115856542	1	GCACATGGACGTGATTTAATTAAGAACTT	115856349	115856513	ATAGAATACATACTGGGTTTAGAAGGATTGTGAGAAAAAGTTCACCTCCTCTGATACTTTTATCCAGTTCTTGGGGTCCTCCTGGATATTCTTTGTAGAAAATAGTGTGAGTGAACAACCCACAAGTCTGTCGAGGGAGGACCTGAGTAAAAAAGGGGAAAAACA	GCACATGGACGTGATTTAATTAAGAACTTCTTCAGCTTCCCGATATCCGACGGTAGTGTNNNNNATTGTAAGGTGCATAC	115856351	115856500	+	0.891728
	NDST4/NM_022569_0317	4	115858441	115858456	6	CATCCTTCAATATACA	115858622	115858650	1	GCCACAGCATAGCCCATGTTGATTGGTAT	115858457	115858621	TGGCTCTCTGTGCTCACCATGATGCTATTGTGAATGAAGCCCTTTCTGTACCGGGCAGGTTTCAGATGTGGATATTCTTCAGTGCTGGTGACTTGAATACCCCAGACCTTCTTCCAAGCTGCATACAGCTGAATGTGAACCGGGTAGACCCCTGAGTGATGTGGG	GCCACAGCATAGCCCATGTTGATTGGTATCTTCAGCTTCCCGATATCCGACGGTAGTGTNNNNNCATCCTTCAATATACA	115858463	115858669	+	0.956682
	NDST4/NM_022569_0318	4	115858606	115858621	2	CCCTGAGTGATGTGGG	115858787	115858815	1	GGTAGAGGTTTTATCTTCGAGCAGCTCAT	115858622	115858786	GCCACAGCATAGCCCATGTTGATTGGTATTCCATGTTCCTAAAACAAAGCCAGAACAACATCATGATGGGACAAGGCCAATTAATTCAGTGAAAATCATTTCCACCAACATCTATTTAGAATACATTGAACTCTATGCTAAATATGAGAATTAAAAATCCAGCAA	GGTAGAGGTTTTATCTTCGAGCAGCTCATCTTCAGCTTCCCGATATCCGACGGTAGTGTNNNNNCCCTGAGTGATGTGGG	115858463	115858669	+	0.95959
	NDST4/NM_022569_0319	4	115891718	115891735	4	GAAGAGGAAGATGAAGGA	115891526	115891548	1	GTTGTGATCTTGTGGTGGAAGTG	115891549	115891717	GATGACCTTTTACTTCGGTCTGTGGATGAGTTCTGGTGGTTTCCTCACATGTGGAGCCACATGCAGCCCCACCTCTTCCACAACGAGTCATCTTTAGTAGAGCAGATGATTCTCAACAAGGAATTTGCACTGGTGAGCACATTTTATTGTGGTATCTTTTGAACTATAA	GTTGTGATCTTGTGGTGGAAGTGCTTCAGCTTCCCGATATCCGACGGTAGTGTNNNNNGAAGAGGAAGATGAAGGA	115891575	115891750	-	0.981857
	NDST4/NM_022569_0320	4	115891648	115891663	8	GGGGCTGCATGTGGCT	115891829	115891857	1	GCTGCTGATACATATATCCAATTCTGTGG	115891664	115891828	CCACATGTGAGGAAACCACCAGAACTCATCCACAGACCGAAGTAAAAGGTCATCTCCTTCATCTTCCTCTTCAGTCCCTTTAAAACATAAAGTTAAAAATAACTTTAGTGAAAATTTCTTACTATCTTAAAGGTTATTTTTGTCAGATTTATGTTAATTTTTCAT	GCTGCTGATACATATATCCAATTCTGTGGCTTCAGCTTCCCGATATCCGACGGTAGTGTNNNNNGGGGCTGCATGTGGCT	115891575	115891750	+	0.976419
	NDST4/NM_022569_0321	4	115898307	115898322	1	TATGTAGCTGCCTGAG	115898488	115898516	1	GCCTCTTTTGCAAATGTGTATGCATGAGT	115898323	115898487	AACACAAAGCTCCTTCTTACCTGTGTGGTAAAACTTCCCTGAAAATCCAAGGTTGAAGGTAAAATTTGCAACCTGAGTGCGCAGTAAATTTTGAGTCTCTAGTAATGCCTGAAATAAATAAGAAATTAACATGATTTTAGAAAAATAAATATGAAGTTTTGGGAT	GCCTCTTTTGCAAATGTGTATGCATGAGTCTTCAGCTTCCCGATATCCGACGGTAGTGTNNNNNTATGTAGCTGCCTGAG	115898332	115898440	+	0.950513
	NDST4/NM_022569_0322	4	115997168	115997183	6	CCATATTGTGAAATAC	115997349	115997377	2	GCTTGTGCAGCCAAAAGTTCAAGTTGTTG	115997184	115997348	AAATTTCGATGTTGTCTATAAATAAGCTTACCTTCACATCTTTGACATTCATCCTTGTTCCCTCTTTCCCAACAAATATATCATCAATGTCCACAAGGATGTACCTGTCCAAGGACAATGTCAGCCTCTTCCCTGACAAGAAGGAGATGGCATCTATGAAGATGA	GCTTGTGCAGCCAAAAGTTCAAGTTGTTGCTTCAGCTTCCCGATATCCGACGGTAGTGTNNNNNCCATATTGTGAAATAC	115997204	115998202	+	0.944269
	NDST4/NM_022569_0323	4	115997318	115997333	7	GACAAGAAGGAGATGG	115997499	115997527	1	GCTGGTAGGTTGAATGATTATATTGGAAA	115997334	115997498	CATCTATGAAGATGAGCTTGTGCAGCCAAAAGTTCAAGTTGTTGCCAAAAAGTACTCTCTGAATTCCATCATGAAGCCCCAGATCCTGAATCACCGTTGCAAAGAGTGTTTTGCTAGACAAGGATGACAGGGATTTTTCTGTCTGTAACTCAGTTAAAAGTACAG	GCTGGTAGGTTGAATGATTATATTGGAAACTTCAGCTTCCCGATATCCGACGGTAGTGTNNNNNGACAAGAAGGAGATGG	115997204	115998202	+	0.97575
	NDST4/NM_022569_0324	4	115997464	115997479	12	GGATTTTTCTGTCTGT	115997656	115997683	1	GCCTTTTAATTGTGTACTTGGTAAGCTG	115997480	115997655	AACTCAGTTAAAAGTACAGGCTGGTAGGTTGAATGATTATATTGGAAAATAGTCCAGTCTTCCCCAGGAAGAGGGCCTTTCTCAACCTTGGGGGCTTTGGTAATATGCAGCAAAGGAGATTGAGGGTTAACAAAACAGTCCTTTAGAGCTAGATTATTGAAAAGGTTTAACGGAAA	GCCTTTTAATTGTGTACTTGGTAAGCTGCTTCAGCTTCCCGATATCCGACGGTAGTGTNNNNNGGATTTTTCTGTCTGT	115997204	115998202	+	0.96846
	NDST4/NM_022569_0325	4	115997638	115997654	1	GAAAAGGTTTAACGGAA	115997835	115997862	1	GAGGAGGTATATCTCCCTTTCCAGGGGC	115997655	115997834	AGCCTTTTAATTGTGTACTTGGTAAGCTGTTCTCATTGGCTTTATGAAAACCGATTATACTAACACTGTATTCCACACAGTATTTTTCTAAAAGCTCTCGATTCCATGAGTCCATGCTGACATACTTCAGAATATTTTCATAAATAACTAAAGTATATTTCCCTTTGCCATTATCTGTAA	GAGGAGGTATATCTCCCTTTCCAGGGGCCTTCAGCTTCCCGATATCCGACGGTAGTGTNNNNNGAAAAGGTTTAACGGAA	115997204	115998202	+	0.945616
	NDST4/NM_022569_0326	4	115997809	115997824	11	ATATTTCCCTTTGCCA	115998000	115998028	1	GCTCCATTGACCTATATGGTAGAATTTTG	115997825	115997999	TTATCTGTAAGAGGAGGTATATCTCCCTTTCCAGGGGCAATAACCATGTGGTACTGAAATCGGCTGGACTCCAAAATAGCTATGATATCTTGACCGAGTTGAGAGTATTGGCTCTCCACGAAGAGAAGGACAGTAGGGTCCGTTTTGGATGTGTCAATAGGTTTAACTGTTTTCA	GCTCCATTGACCTATATGGTAGAATTTTGCTTCAGCTTCCCGATATCCGACGGTAGTGTNNNNNATATTTCCCTTTGCCA	115997204	115998202	+	0.96501
	NDST4/NM_022569_0327	4	115997961	115997979	1	GGTCCGTTTTGGATGTGTC	115998155	115998180	1	GTTCGAAAACTTCTCCGAAGTTTCAC	115997980	115998154	AATAGGTTTAACTGTTTTCAGCTCCATTGACCTATATGGTAGAATTTTGATGTCAGTGCATTCTGCTTCTGCAGTGGTTTCAATAAGTGTCATTTCCTGTTTGTAGCCAGAGTAGAGAAAATAGGCAGAAATGACAATGCTCACCAAGCAAAAGGTAGCTAAGAGAACAATCAAT	GTTCGAAAACTTCTCCGAAGTTTCACCTTCAGCTTCCCGATATCCGACGGTAGTGTNNNNNGGTCCGTTTTGGATGTGTC	115997204	115998202	+	0.962987
	NDST4/NM_022569_0328	4	115998040	115998055	16	TTCTGCTTCTGCAGTG	115998222	115998249	1	CCCAATTTCGTTTCCTAAAGTGCCATAG	115998056	115998221	GTTTCAATAAGTGTCATTTCCTGTTTGTAGCCAGAGTAGAGAAAATAGGCAGAAATGACAATGCTCACCAAGCAAAAGGTAGCTAAGAGAACAATCAATGTTCGAAAACTTCTCCGAAGTTTCACAATAAGATTCATTTTTTAGAATAATGTTTTGGAAGCTTTTT	CCCAATTTCGTTTCCTAAAGTGCCATAGCTTCAGCTTCCCGATATCCGACGGTAGTGTNNNNNTTCTGCTTCTGCAGTG	115997204	115998202	+	0.965114
	AKR1B10/NM_020299_0329	7	134212770	134212785	5	AAAACACCCAAACGCC	134212576	134212604	1	GCTGTTTTTGAGACAGTCTTGCACTGTTG	134212605	134212769	CCTCCAGAGAAGAAGGGTGTGCAAAGATTTGCATATTTACCTTCCAAGTGCCCAGGCCCACAATGGGCATCTTGGCTTTGGTACTGAGCTCCACAAACGTGGCCATGGTTGGTGCAGAAATGATTCTGAGTGAGCAGGTAGAAGTCTCACGTCCTGCTCTCTGTT	GCTGTTTTTGAGACAGTCTTGCACTGTTGCTTCAGCTTCCCGATATCCGACGGTAGTGTNNNNNAAAACACCCAAACGCC	134212653	134212739	-	0.979523
	AKR1B10/NM_020299_0330	7	134215348	134215364	12	CTCTTAAAAAAAACACA	134215535	134215562	2	GCGGGAGGACCTGTTCATCGTCAGCAAG	134215365	134215534	TATGTGATGAGCTTTTCTTTTGCCTTTCAGTCTCCTCTTGGCAAAGTGAAAGAAGCAGTGAAGGTGGCCATTGATGCAGGATATCGGCACATTGACTGTGCCTATGTCTATCAGAATGAACATGAAGTGGGGGAAGCCATCCAAGAGAAGATCCAAGAGAAGGCTGTGAA	GCGGGAGGACCTGTTCATCGTCAGCAAGCTTCAGCTTCCCGATATCCGACGGTAGTGTNNNNNCTCTTAAAAAAAACACA	134215384	134215572	+	0.980806
	AKR1B10/NM_020299_0331	7	134215406	134215421	19	CAAAGTGAAAGAAGCA	134215587	134215615	2	GCCTTCACTTCAAGGCAGGCAGAAGTATC	134215422	134215586	GTGAAGGTGGCCATTGATGCAGGATATCGGCACATTGACTGTGCCTATGTCTATCAGAATGAACATGAAGTGGGGGAAGCCATCCAAGAGAAGATCCAAGAGAAGGCTGTGAAGCGGGAGGACCTGTTCATCGTCAGCAAGGTGCAATGGTGCATTTGGTGGGAG	GCCTTCACTTCAAGGCAGGCAGAAGTATCCTTCAGCTTCCCGATATCCGACGGTAGTGTNNNNNCAAAGTGAAAGAAGCA	134215384	134215572	+	0.976129
	AKR1B10/NM_020299_0332	7	134216617	134216632	14	TCCTTTTCCCAGTATT	134216799	134216826	1	GCCTCTAGTTTCTGAGCAGGTGCCAGAA	134216633	134216798	AATAGCTCATTGCTACACTCTTTGCAGTTGTGGCCCACTTTCTTTGAGAGACCCCTTGTGAGGAAAGCCTTTGAGAAGACCCTCAAGGACCTGAAGCTGAGCTATCTGGACGTCTATCTTATTCACTGGCCACAGGGATTCAAGGTTTAAGACACTCTCTTTCTCA	GCCTCTAGTTTCTGAGCAGGTGCCAGAACTTCAGCTTCCCGATATCCGACGGTAGTGTNNNNNTCCTTTTCCCAGTATT	134216649	134216786	+	0.971421
	AKR1B10/NM_020299_0333_SNP	7	134217728	134217743	12	CRGTAAACTTTTCATT	134217909	134217937	2	GAGGCCATGTGCCTGATGCTTTCTAATTT	134217744	134217908	CTGTGTTCACAGTCTGGGGATGACCTTTTCCCCAAAGATGATAAAGGTAATGCCATCGGTGGAAAAGCAACGTTCTTGGATGCCTGGGAGGTAGGTTCCCAGCTTCCTCTAAGTGTGCTGGGAGAGAAATCTTCAGTTATCCATGAGATTCGCATGGATATGAAT	GAGGCCATGTGCCTGATGCTTTCTAATTTCTTCAGCTTCCCGATATCCGACGGTAGTGTNNNNNCRGTAAACTTTTCATT	134217745	134217843	+	0.923526
	AKR1B10/NM_020299_0334	7	134221376	134221391	5	CCATAAGGTATTCCTT	134221558	134221585	1	GCCCTATTACTTCTTAAACATTGCGGGA	134221392	134221557	TCTATGATAGGCCATGGAGGAGCTGGTGGATGAGGGGCTGGTGAAAGCCCTTGGGGTCTCCAATTTCAGCCACTTCCAGATCGAGAAGCTCTTGAACAAACCTGGACTGAAATATAAACCAGTGACTAACCAGGTAAATTCTATTCAGTTTAAGGGTAAGGGTCCT	GCCCTATTACTTCTTAAACATTGCGGGACTTCAGCTTCCCGATATCCGACGGTAGTGTNNNNNCCATAAGGTATTCCTT	134221391	134221534	+	0.918248
	AKR1B10/NM_020299_0335	7	134221957	134221982	1	ACCAACATTTACCAATTATAAAATAA	134221773	134221791	2	AACAATCCTCATCACGGGG	134221792	134221956	TGTTTTTAAGATTATCAAGAGAAAGACCCACCACTTGGAAGCCTCACCAAGGTCTATCCGGAGAGCCCAGGGGGCTGTAGGCCGTAACGGTGATGCCCTTGGAGTGGCAGTACTGGATCAGTTTCTCCTGTGTGAGGTATGGGTGACACTCAACCTGCAACAGCA	AACAATCCTCATCACGGGGCTTCAGCTTCCCGATATCCGACGGTAGTGTNNNNNACCAACATTTACCAATTATAAAATAA	134221792	134221919	-	0.710666
	AKR1B10/NM_020299_0336	7	134222449	134222464	8	GAGACTGGAAGAATGA	134222255	134222283	2	ACAGAAGGACACCACTCCAATGAGGGTCT	134222284	134222448	GTTGTTGGATAACAAGAAAAATAAAAATATGGCACCTGGGCTGCGGTTTTTTTGTGCTTTGCAGCAATCTCCTTAATCTTGGGATCCTCCAGCAGGGAAGGGTCTTCTGGCTTGGCCCTAGGGGCAGAAAGATGCTGATGTGAATAATCACCATGGCTACCATGT	ACAGAAGGACACCACTCCAATGAGGGTCTCTTCAGCTTCCCGATATCCGACGGTAGTGTNNNNNGAGACTGGAAGAATGA	134222321	134222423	-	0.94288
	AKR1B10/NM_020299_0337	7	134222887	134222902	6	TCCATAAAAGGAGGGG	134223068	134223096	2	GAGTGGGGGACAGGCAGACCTTCTCACTA	134222903	134223067	TCTTTGGAGCTGAGTGGAAGCCTGATGTCCCCTTTCCGCATAGGTTCTGATCCGTTTCCATATCCAGAGGAATGTGATTGTCATCCCCAAGTCTGTGACACCAGCACGCATTGTTGAGAACATTCAGGTAAGTTTCCGGCTGGTCGGCCCTGGTATTCCTCAGTG	GAGTGGGGGACAGGCAGACCTTCTCACTACTTCAGCTTCCCGATATCCGACGGTAGTGTNNNNNTCCATAAAAGGAGGGG	134222935	134223039	+	0.933172
	AKR1B10/NM_020299_0338	7	134223660	134223676	6	GATGTATTGGAACTCCT	134223844	134223869	1	GGAAGGCTGCTGGGACTACTTGTGTC	134223677	134223843	ACCTTTCCAGGTCTTTGACTTTAAATTGAGTGATGAGGAGATGGCAACCATACTCAGCTTCAACAGAAACTGGAGGGCCTGTAACGTGTTGCAGTAAGTGGCATGGAGTTAACTAGAAGCATTGCCAGGAGTTTTTCTAAACTAATAGAGGGTTAGTTGGAAGGATT	GGAAGGCTGCTGGGACTACTTGTGTCCTTCAGCTTCCCGATATCCGACGGTAGTGTNNNNNGATGTATTGGAACTCCT	134223676	134223779	+	0.927157
	AKR1B10/NM_020299_0339	7	134225901	134225917	1	TGGGACATGAGTGGAGG	134225708	134225734	1	GAGAAGGTATTCTTCCCTGGTGGACTC	134225735	134225900	TAGTCACACTTCAGCGAAGAAAGAGAATCTCCTGTATAATCTCACCAGGAGATTCAACCTCAATATTCTGCATTGAAGGGATAGTCTTCCAAATGAGAGGATCTGCAGGAAAGAACAAAAAACAAAAACAGAGAAACTGAGTTCCATCAAAACAACAACTCTGGTT	GAGAAGGTATTCTTCCCTGGTGGACTCCTTCAGCTTCCCGATATCCGACGGTAGTGTNNNNNTGGGACATGAGTGGAGG	134225788	134225851	-	0.981984
	GKAP1/NM_025211_0340	9	86354561	86354576	5	GCAAAATCCTGGAAGT	86354742	86354770	1	GCATCTTGGGGTATGAGAAGGAAGCAATT	86354577	86354741	TTTAAACTTTGTGTTGACTTCAAAGGCTAATGTAATCACCTACACTGGTCGGATTCAGAGTTTCTTTTCCCTTTTCTGCCACCCTGTAAAAAAAAAAAAAAATAGGGAAAATTATTTACAACATACCATTTTGGGACCACTTCATTTAAAAAATATAGACCAAAG	GCATCTTGGGGTATGAGAAGGAAGCAATTCTTCAGCTTCCCGATATCCGACGGTAGTGTNNNNNGCAAAATCCTGGAAGT	86354601	86354669	+	0.944829
	GKAP1/NM_025211_0341	9	86356982	86356999	1	GAGTATTTGCCAAAAACC	86356790	86356816	1	GTAGATACTGTGTGAGAATAAATGCAG	86356817	86356981	CCAAAAATTCTTTTTCTTATTGAATATTTGGTTATAGGTGACTTCACTTCATGCTGCATTAGAACAAGAAAGATCTAAAGTGAAAGTATTACAAGCAGAGTTAGCCAAATACCAGGTATGCTTTTATAATTTATAAGTGTTTTTATCACAAATAATACATTTGGA	GTAGATACTGTGTGAGAATAAATGCAGCTTCAGCTTCCCGATATCCGACGGTAGTGTNNNNNGAGTATTTGCCAAAAACC	86356856	86356954	-	0.82382
	GKAP1/NM_025211_0342	9	86357354	86357370	3	CAGTGTTGATGAGCTGT	86357536	86357563	1	GCAGTATAGATTTTCCAGTCACCCAAAT	86357371	86357535	ATTTGTTAAGTTTAATAATTCAAGACTAAAGACAGCTTAAGAAAACCAGTCATGTATGCTCCACAGTTCCTTACCTGAATAGTGAGCTCATTCTTGATACTTTGTGATTCATCAACTTGCAGAAGTATTTCTGCCTTATCTTTCACTGACAAAAAAGGAAAAACA	GCAGTATAGATTTTCCAGTCACCCAAATCTTCAGCTTCCCGATATCCGACGGTAGTGTNNNNNCAGTGTTGATGAGCTGT	86357434	86357525	+	0.959347
	GKAP1/NM_025211_0343	9	86363067	86363089	17	TCTAGGTATTTTGAAATATACAA	86363256	86363276	1	GCATTTCTTGCCTTTACTTCC	86363090	86363255	ATTATTGTTAACTATAGTCACCCTATTGTGCTATCAAACACTTTTGTTGAGTTGGTAAATCACACATTTGAAAAAGTACCTTCAGATATTATTTAAGATAAACTTTTAATTACAAAAACATAAAATCCACTTACTTTCACCTTCCTGAAGCATTTTCAATAATTGT	GCATTTCTTGCCTTTACTTCCCTTCAGCTTCCCGATATCCGACGGTAGTGTNNNNNTCTAGGTATTTTGAAATATACAA	86363213	86363297	+	0.768194
	GKAP1/NM_025211_0344	9	86363406	86363421	5	CTCCATCCTGTTTGTT	86363212	86363240	1	GCTTCAGGAAGGTGAAAGTAAGTGGATTT	86363241	86363405	TCTAAAGTAATTATATCTTTGAGCAAGCCAAGAATTCAGAGCTCTGTAAGTTGACAGTAAATCATTAATTATATCACTTACTTTTAAAAAAACTAAATCTTTTTTCTTTGACTATTAGGCAAAGTATAAGGAAGTAAAGGCAAGAAATGCACAATTATTGAAAAT	GCTTCAGGAAGGTGAAAGTAAGTGGATTTCTTCAGCTTCCCGATATCCGACGGTAGTGTNNNNNCTCCATCCTGTTTGTT	86363213	86363297	-	0.919205
	GKAP1/NM_025211_0345	9	86368108	86368123	9	AGAAAAACAGAAAACG	86368289	86368317	1	ACAACACTTTAGGACTTTGATTATTCCGC	86368124	86368288	TGAAAATTTATAGAATTATTTTCTTTAACAACAGTAAATGGACACAAACCTCCCATTGAGTGATTACATTTTTCAGCTTCTGGATTTCAGCATCTTTCCTTTCAAGCTCTAACTTTAGTCTTTCAATTCTTCCATCTTTCAGAACCACTTCCTGAAAAGAGAGAA	ACAACACTTTAGGACTTTGATTATTCCGCCTTCAGCTTCCCGATATCCGACGGTAGTGTNNNNNAGAAAAACAGAAAACG	86368162	86368284	+	0.909012
	GKAP1/NM_025211_0346	9	86383652	86383667	6	TTCTACTGCTTACTTG	86383834	86383861	1	GTCTATTGAAGAATCCTCCATCATGTGA	86383668	86383833	TTTAAAAAATAAAAATTACATTTCAATTTCACTGTGATTTTAAGAGAATTTTCTACTTTACATGCCTGGTTGTGTTCATGAGCTGTACAATTATCTGTTCCATTATATTCTGTAAGCTGTTCTCTTCGTTTTTCTCTAATAAGAATTTTATGAACATCATCTTCCA	GTCTATTGAAGAATCCTCCATCATGTGACTTCAGCTTCCCGATATCCGACGGTAGTGTNNNNNTTCTACTGCTTACTTG	86383722	86383895	+	0.887064
	GKAP1/NM_025211_0347	9	86383789	86383804	7	CTCTTCGTTTTTCTCT	86383971	86383998	1	GCATTTAGTACACCTAGTCAACCACTAG	86383805	86383970	AATAAGAATTTTATGAACATCATCTTCCAGTCTATTGAAGAATCCTCCATCATGTGATAAAGTCTGAGAAGAACTCAATTCCTGTCAAAAATGAATTACGATTTACTATCATTCAACATGCACTGATATGCATTTAATACACCTAGTCAACCACAAGAAGGGATAT	GCATTTAGTACACCTAGTCAACCACTAGCTTCAGCTTCCCGATATCCGACGGTAGTGTNNNNNCTCTTCGTTTTTCTCT	86383722	86383895	+	0.970621
	GKAP1/NM_025211_0348	9	86395334	86395349	14	GTTTCATCTTTGTTTC	86395140	86395168	1	ACCCAGTCATGTTTCTGCCATTATATAAG	86395169	86395333	TTTTTCATTTACAGATCACATTAGTAAAAAGACTGAGGTAAGTCTTATTGTAGCCATCTTGTAGAAAACACTGATGATTTTAAGAATAATACTTAAATACTTAGCAGTAAGTCTTTTTTGAGACATAATCATTTAAAGGACAACCCATAGGTTTGTCTTGAGTGA	ACCCAGTCATGTTTCTGCCATTATATAAGCTTCAGCTTCCCGATATCCGACGGTAGTGTNNNNNGTTTCATCTTTGTTTC	86395286	86395329	-	0.938955
	GKAP1/NM_025211_0349	9	86399559	86399574	5	ACATTTACAACTGAAG	86399740	86399768	1	GCATCTTCATACTCCTAAAAAGAATTACC	86399575	86399739	TATAAAACAGATGTAGAATAGTTCTTTTAGCATAATAGCATTGTATATACATTACCTTCCGAATGAAAATCTTTTAGTGATACTGTGAGAGGTCTGTCTTTTCCCTGATGATTCTTTCTTTTATCTTTTTTATTCATAACTTTGGACTGAGTTGAAGTATTTTCA	GCATCTTCATACTCCTAAAAAGAATTACCCTTCAGCTTCCCGATATCCGACGGTAGTGTNNNNNACATTTACAACTGAAG	86399619	86399763	+	0.848293
	GKAP1/NM_025211_0350	9	86399854	86399870	6	GGTTTTTTATTTGCCTT	86399661	86399688	1	GAATCATCAGGGAAAAGACAGACCTCTC	86399689	86399853	TTATCTTTAAAAAATAAACTTTAAGAAACATATTACCTGTTGGTGAGTTTATTTTACAGTTTGTAAACTGAACTTAATTGTTGTTGGTAATTCTTTTTAGGAGTATGAAGATGCTGAAAATACTTCAACTCAGTCCAAAGTTATGAATAAAAAAGATAAAAGAAA	GAATCATCAGGGAAAAGACAGACCTCTCCTTCAGCTTCCCGATATCCGACGGTAGTGTNNNNNGGTTTTTTATTTGCCTT	86399619	86399763	-	0.891328
	GKAP1/NM_025211_0351	9	86403640	86403655	11	GGTTATTTTGCTCATG	86403446	86403474	1	GTGGTGAGAGGTTAAAATCAACCTACTTG	86403475	86403639	TGATGTAATGATACTGTCTGTTTATTGTGAAACTTTTTTTTTGTAGCTGACATCTGAAATGTTTGAAGCAGATCTTGAGAAGGCATTGTTACTAAGTAAACTAGAATATGAAGAGCACAAAAAGGTATTTACATACTTACTGATTTAGATATTTTAGAAGTTTAA	GTGGTGAGAGGTTAAAATCAACCTACTTGCTTCAGCTTCCCGATATCCGACGGTAGTGTNNNNNGGTTATTTTGCTCATG	86403505	86403603	-	0.937771
	GKAP1/NM_025211_0352	9	86414228	86414243	4	CTCAGGAATCTTGCTT	86414034	86414062	1	GAATTTATGGATTTTTCACATGGCAGTGC	86414063	86414227	TTAAGAAAATTCCCCAGAAATCCTCCCATGCTGTTTGTAACGCTCAACATGATCTTCCATTGTCAAACCCAGTACAGAAGGATTCACGAGAAGAAAATTGGCAAGAGTGGAGACAAAGAGATGAGCAGGTACAACTAAGTAAATAAAATTGCTTTGTTTTTCATT	GAATTTATGGATTTTTCACATGGCAGTGCCTTCAGCTTCCCGATATCCGACGGTAGTGTNNNNNCTCAGGAATCTTGCTT	86414089	86414253	-	0.925315
	GKAP1/NM_025211_0353	9	86414280	86414295	3	GTATCCCAGGATTGGT	86414086	86414114	1	CAAAGAGATGAGCAGGTACAACTAAGTAA	86414115	86414279	AAACTGAATTTAATATATTTTTTGTTTGTTTTATAGCTCAGGAATCTTGCTTTTAAGAAAATTCCCCAGAAATCCTCCCATGCTGTTTGTAACGCTCAACATGATCTTCCATTGTCAAACCCAGTACAGAAGGATTCACGAGAAGAAAATTGGCAAGAGTGGAGA	CAAAGAGATGAGCAGGTACAACTAAGTAACTTCAGCTTCCCGATATCCGACGGTAGTGTNNNNNGTATCCCAGGATTGGT	86414089	86414253	-	0.92271
	GKAP1/NM_025211_0354	9	86421372	86421394	1	TTCTCGTTTTGCCCTGTTACAAG	86421185	86421206	1	TATCTGTGTTGTCTGCTTTCCC	86421207	86421371	TGGATAGTGGCAGTGGCTCTGATTCTGAACCTGGAAAAGGTAAAGGTCGAAATACTGGAAAGTCTCAAACTTTAGGAAGCAAGTCAACTACAAATGAGAAAAAAAGAGAGAAAAGAAGAAAAAAGAAGGAACAGCAACAGAGTGAAGCAAATGAGGTAACACAAT	TATCTGTGTTGTCTGCTTTCCCCTTCAGCTTCCCGATATCCGACGGTAGTGTNNNNNTTCTCGTTTTGCCCTGTTACAAG	86421206	86421442	-	0.980744
	GKAP1/NM_025211_0355	9	86421305	86421320	8	TGAGACTTTCCAGTAT	86421486	86421514	1	GCAGAAGAGTAGGCAGATGGGTAAACAAA	86421321	86421485	TTCGACCTTTACCTTTTCCAGGTTCAGAATCAGAGCCACTGCCACTATCCACTTGTAACAGGGCAAAACGAGAAGCGGTGGTGGGAACAGAACTAAGTACTGCTGAGGCCATCGTAAAGATTTTTCTTTTAAAATACTTCTGTCAAGAATAATTTCTGTGGGGAG	GCAGAAGAGTAGGCAGATGGGTAAACAAACTTCAGCTTCCCGATATCCGACGGTAGTGTNNNNNTGAGACTTTCCAGTAT	86421206	86421442	+	0.947866
	SVEP1/NM_153366_0356	9	113128792	113128808	1	TGGGAGAGCCAGATGGT	113128974	113129001	1	CGGATGGGGGTCATTCTTTGAGATAACT	113128809	113128973	CGTGCAGTGGTTAAAACCCAGTCCTCCTTTTCCTGGAAAAAAAAAAAAAAGCAACCAAATAGATTCAAAAGAAAAAATTGAACTGAAGAGCTAACATCTCTTTAGGAGTTGATGAAAACAGGATTGAAAGTCCCAGATACCTGGGCATTATCTGTGATGTTTATA	CGGATGGGGGTCATTCTTTGAGATAACTCTTCAGCTTCCCGATATCCGACGGTAGTGTNNNNNTGGGAGAGCCAGATGGT	113128808	113128850	+	0.978443
	SVEP1/NM_153366_0357	9	113132353	113132368	2	CTACGTGCCTTTATGG	113132159	113132187	1	ACTAATGTTCGCCTATAACATGAAGACTC	113132188	113132352	ATATCATCAGAATTGCTAAGTATTAATTAAATAAATGCATGGGTTTTTTATTCCAGCTGTTTGCCAGTCTCCCTGCTTAAATGGTGGAAAATGTGTAAGACCAAACCGATGTCACTGTCTTTCTTCTTGGACGGGACATAACTGTTCCAGGTAAGATAACCAAAA	ACTAATGTTCGCCTATAACATGAAGACTCCTTCAGCTTCCCGATATCCGACGGTAGTGTNNNNNCTACGTGCCTTTATGG	113132192	113132306	-	0.911859
	SVEP1/NM_153366_0358	9	113137762	113137779	17	CCTGCCTCCTTTTTTTTT	113137570	113137596	1	CAGAGGACATTGAAGAGTGTGACTTAG	113137597	113137761	TTTTTTTTTTTTTTTTAGCAATCTGCATTCTTCCCTGTCTGAACGGAGGTCGCTGTGTGGCCCCTTACCAGTGTGACTGCCCGCCTGGCTGGACGGGGTCTCGCTGTCATACAGGTAGGCCTCTTTCATGGTTTGTTTTCTTGGTGGCTCAGGCCCATGAAACTC	CAGAGGACATTGAAGAGTGTGACTTAGCTTCAGCTTCCCGATATCCGACGGTAGTGTNNNNNCCTGCCTCCTTTTTTTTT	113137637	113137753	-	0.972412
	SVEP1/NM_153366_0359	9	113139689	113139704	17	TCTGACTCCTTCCCTT	113139495	113139522	1	GTCCTGACAAATTGCCTGGATGCTCCCA	113139523	113139688	CATAATTCCCTACATTTGTGACCCATCCTGCTTCTTTTCCAGCTGTCTGTCGATTTCCATGTCAGAATGGGGGCATCTGCCAACGCCCAAATGCTTGTTCCTGTCCAGAGGGCTGGATGGGGCGCCTCTGTGAAGAACGTGAGTTGCTCTTCAGATCTTACTTTGA	GTCCTGACAAATTGCCTGGATGCTCCCACTTCAGCTTCCCGATATCCGACGGTAGTGTNNNNNTCTGACTCCTTCCCTT	113139540	113139656	-	0.967301
	SVEP1/NM_153366_0360	9	113141580	113141595	10	TTTCCCTGCAGTTTCA	113141761	113141789	1	GCATTTTCTACGTGAGCTGGTGGACCACA	113141596	113141760	CTAAGAAATAACCATTCAAATATTTCCTTACCTCTGCAAATAGGAGGTGATGTCCATGTTCCATTTTCTAAACAAACACTCCTCAGGAAACCCTCCAACATGTATCCACTGTAACATGAGTAGGTGATCATGTCTCCATATTGATAATGTACGCCTCGAGCAATT	GCATTTTCTACGTGAGCTGGTGGACCACACTTCAGCTTCCCGATATCCGACGGTAGTGTNNNNNTTTCCCTGCAGTTTCA	113141616	113141807	+	0.967343
	SVEP1/NM_153366_0361	9	113141856	113141872	3	CATTCTGAGAGATGAGA	113141663	113141690	1	GAGGGTTTCCTGAGGAGTGTTTGTTTAG	113141691	113141855	CTGTGTTCTCAGTCTGTGTTAATAGCACAAGCTTAATTGTTGTTTTGTTATCCTGTAGAAATCTCATGTGGTCCACCAGCTCACGTAGAAAATGCAATTGCTCGAGGCGTACATTATCAATATGGAGACATGATCACCTACTCATGTTACAGTGGATACATGTTG	GAGGGTTTCCTGAGGAGTGTTTGTTTAGCTTCAGCTTCCCGATATCCGACGGTAGTGTNNNNNCATTCTGAGAGATGAGA	113141616	113141807	-	0.975313
	SVEP1/NM_153366_0362	9	113148330	113148345	7	GCCCTGTTCCTTTTGT	113148131	113148159	1	GCCAGTTCATGCCGCTAGTGCGAAATGTT	113148160	113148329	GATTCCCGAGAATGCTCTGCTGTCTGAAAAGGAGTTTTATGTTGATCAGAATGTGTCCATCAAATGTAGGGAAGGTTTTCTGCTGCAGGGCCACGGCATCATTACCTGCAACCCCGACGAGACGTGGACACAGACAAGCGCCAAATGTGAAAGTAAGTCAGCAGGCGGAA	GCCAGTTCATGCCGCTAGTGCGAAATGTTCTTCAGCTTCCCGATATCCGACGGTAGTGTNNNNNGCCCTGTTCCTTTTGT	113148167	113148364	-	0.974706
	SVEP1/NM_153366_0363	9	113148388	113148403	12	TAGGAAAAGAGGGGAA	113148194	113148222	1	GCAACCCCGACGAGACGTGGACACAGACA	113148223	113148387	ATATCAGTAAGCATTTTCTTTTCTTTTTGACAGCAAATCCATGCCCTGTTCCTTTTGTGATTCCCGAGAATGCTCTGCTGTCTGAAAAGGAGTTTTATGTTGATCAGAATGTGTCCATCAAATGTAGGGAAGGTTTTCTGCTGCAGGGCCACGGCATCATTACCT	GCAACCCCGACGAGACGTGGACACAGACACTTCAGCTTCCCGATATCCGACGGTAGTGTNNNNNTAGGAAAAGAGGGGAA	113148167	113148364	-	0.980074
	SVEP1/NM_153366_0364	9	113149509	113149525	1	GGAAGCTAATCGTGAAA	113149696	113149723	1	GCTTTCCCATTGAGAAATTCAAGTGGAG	113149526	113149695	CTGAATCTGATTAAAATTTCTCCTAAAGGCAACACACACGTTTGCAGAGAGGGACTGGGTGGCTCCAGGTTCCATTTTCTGTGCAGTGTGCCTCAGATGGCCCTTCAAGACTGTAGCCTCTGTTGCAGGAATATACCACGTTGGGTCCAGTCGTCCTGTTTTCAATGTCA	GCTTTCCCATTGAGAAATTCAAGTGGAGCTTCAGCTTCCCGATATCCGACGGTAGTGTNNNNNGGAAGCTAATCGTGAAA	113149554	113149748	+	0.915531
	SVEP1/NM_153366_0365	9	113149776	113149791	13	GGAAAGAGGAATTGGG	113149582	113149609	1	GCACAGAAAATGGAACCTGGAGCCACCC	113149610	113149775	GAAGCAATTAATATGAGGCTTTTATTCTTGTTTTTAGAGACCAGGTGTGAAACTCCACTTGAATTTCTCAATGGGAAAGCTGACATTGAAAACAGGACGACTGGACCCAACGTGGTATATTCCTGCAACAGAGGCTACAGTCTTGAAGGGCCATCTGAGGCACACT	GCACAGAAAATGGAACCTGGAGCCACCCCTTCAGCTTCCCGATATCCGACGGTAGTGTNNNNNGGAAAGAGGAATTGGG	113149554	113149748	-	0.980838
	SVEP1/NM_153366_0366_SNP	9	113151770	113151785	12	CATTTTGGGGGCTGCT	113151952	113151979	1	GCCTTGAATCKCTCAGCACTGGAATGCT	113151786	113151951	AAGTGTCATTCAACTCACCTTTGCATATTGCCACCCCTCCACTCCACTGTCTGTTCTCCTGGCAGACACGTTCCCTGTTCCCCTGTGAAACAATGGAGAAAGGTCATCAAGATCATAACTCTACAATAGAAAGATAATAAGGAAATGCAAAGTAATCTTAGCTATG	GCCTTGAATCKCTCAGCACTGGAATGCTCTTCAGCTTCCCGATATCCGACGGTAGTGTNNNNNCATTTTGGGGGCTGCT	113151793	113151877	+	0.977281
	SVEP1/NM_153366_0367_SNP	9	113163075	113163093	1	GTATCCCCAARTATATTGG	113163259	113163284	1	CGGAGAATGGTGGCTCCCAGGTTCCA	113163094	113163258	AAAAACAAATTATTTCTAGTTAAACAATTTGTTCGCTTACCTCTAGTTCATAGCCAGGCTCACACTGATAAATAATTGTGCTTTCAAAGGTGTATTTACTGCCAACCACAAATCCATGTTCTGGACTTTCAGGTTTCCCACAAGAAACTGGACTGCAAGATTCAT	CGGAGAATGGTGGCTCCCAGGTTCCACTTCAGCTTCCCGATATCCGACGGTAGTGTNNNNNGTATCCCCAARTATATTGG	113163123	113163299	+	0.936423
	SVEP1/NM_153366_0368	9	113163213	113163228	11	TCTGGACTTTCAGGTT	113163394	113163422	1	GTCAAAAGCACCCAGGGTTTGGTCCTACT	113163229	113163393	TCCCACAAGAAACTGGACTGCAAGATTCATCGGAGAATGGTGGCTCCCAGGTTCCATCAAGCTAAGTGACAAATAACAAAATGTAAGTTATGTTTAGAAGTTAATACATATGAATGAAGAAATTTGCAAATATTGGTTATTTGCAGAATAATCTCCAAAATGATA	GTCAAAAGCACCCAGGGTTTGGTCCTACTCTTCAGCTTCCCGATATCCGACGGTAGTGTNNNNNTCTGGACTTTCAGGTT	113163123	113163299	+	0.971719
	SVEP1/NM_153366_0369	9	113166746	113166761	16	CTGAGAGAATCTCCTG	113166547	113166575	1	GCCTACATATACATATATTGCCAAGCAAG	113166576	113166745	CAGTCCTAAAAAATGTCCTCTCCCGGAAAACATAACACATATACTTGTACATGGGGACGATTTCAGTGTGAATAGGCAAGTTTCTGTGTCATGTGCAGAAGGGTATACCTTTGAGGGAGTTAACATATCAGTATGTCAGGTAAGATTCTGTCTTAATTAGAATGTGTAAT	GCCTACATATACATATATTGCCAAGCAAGCTTCAGCTTCCCGATATCCGACGGTAGTGTNNNNNCTGAGAGAATCTCCTG	113166596	113166842	-	0.962743
	SVEP1/NM_153366_0370	9	113166722	113166737	9	GGGAGAGGACATTTTT	113166908	113166936	1	GCTGTTACAAGGCTCAGTAGATATTTTGT	113166738	113166907	TAGGACTGCAGGAGATTCTCTCAGGGAACCAGCGACCATCTTTCTGACAGGTGAATGTATCTGTATCTGTATCCATCGTATAACCTTCCAGACATCTGCAATGGAAATGCAAAAATGAGTGCCTTAAATGAAGTACAATATAGTTTCTGATCTATCCTTGGATTTAGGAA	GCTGTTACAAGGCTCAGTAGATATTTTGTCTTCAGCTTCCCGATATCCGACGGTAGTGTNNNNNGGGAGAGGACATTTTT	113166596	113166842	+	0.972871
	SVEP1/NM_153366_0371	9	113168596	113168611	2	GCAGGTCTGGATATGT	113168392	113168420	1	GTCTCCAAGGGGTGCGGGCAGGATTATGA	113168421	113168595	CATACAAGGCAGTTCAGATCTGATTTGTACAGAGAAAGGGGTATGGAGCCAGCCTTATCCAGTCTGTGAGCCCTTGTCCTGTGGGTCCCCACCGTCTGTCGCCAATGCAGTGGCAACTGGAGAGGCACACACCTATGAAAGTGAAGTGAAACTCAGGTAAGATCATGGCTCTAGG	GTCTCCAAGGGGTGCGGGCAGGATTATGACTTCAGCTTCCCGATATCCGACGGTAGTGTNNNNNGCAGGTCTGGATATGT	113168429	113171241	-	0.931926
	SVEP1/NM_153366_0372	9	113168555	113168570	7	CCCCTTTCTCTGTACA	113168737	113168764	1	GCTTCACAGGTGATTTCAGAAAGTCCTA	113168571	113168736	AATCAGATCTGAACTGCCTTGTATGACATATCCAGACCTGCAGCTGTAAGTTATCACATTTTCCTTCCAAGAGCTGGTCTCACTGATGAACGCATTTGGTATCATTGGAAGAGAACCACAAGAAGTGTGTTCACAGTGGGGGAACCCAGAGCTCCACTGGCCATCG	GCTTCACAGGTGATTTCAGAAAGTCCTACTTCAGCTTCCCGATATCCGACGGTAGTGTNNNNNCCCCTTTCTCTGTACA	113168429	113171241	+	0.957881
	SVEP1/NM_153366_0373	9	113168695	113168710	6	GTGTGTTCACAGTGGG	113168886	113168914	1	GCTGCCACTCCAGGAGCCATTGGAGAGGC	113168711	113168885	GGAACCCAGAGCTCCACTGGCCATCGGCTTCACAGGTGATTTCAGAAAGTCCTAGGAGCTTGAAGCCTTTGAAGCACTGAATCCGGGCTGCCTTTCCACAGTCAAAATCTGTCCCATTGACAGTTCCATATTCAATTACTGGTGTGGAACATCTGCAAGGCAGGCAGGAAGGTGA	GCTGCCACTCCAGGAGCCATTGGAGAGGCCTTCAGCTTCCCGATATCCGACGGTAGTGTNNNNNGTGTGTTCACAGTGGG	113168429	113171241	+	0.948061
	SVEP1/NM_153366_0374	9	113169057	113169072	19	CTGGGATGCAGAGATT	113168843	113168871	1	GCCTTGCAGATGTTCCACACCAGTAATTG	113168872	113169056	CCTCTCTGTAAACCAGTCAACTGTGGACCTCCTGAAGATCTTGCCCATGGTTTCCCTAATGGTTTTTCCTTTATTCATGGGGGCCATATACAGTATCAGTGCTTTCCTGGTTATAAGCTCCATGGAAATTCATCAAGAAGGTGCCTCTCCAATGGCTCCTGGAGTGGCAGCTCACCTTCCTGCCT	GCCTTGCAGATGTTCCACACCAGTAATTGCTTCAGCTTCCCGATATCCGACGGTAGTGTNNNNNCTGGGATGCAGAGATT	113168429	113171241	-	0.965272
	SVEP1/NM_153366_0375	9	113169009	113169029	1	ATGGGCAAGATCTTCAGGAGG	113169197	113169218	1	GCGGGGTGGCACATCTGACAGG	113169030	113169196	TCCACAGTTGACTGGTTTACAGAGAGGAATCTCTGCATCCCAGTTGCCATCTGACTGACAGGTGAGTTTTGGAGCACCGTGCAAGATGTAGCCCTCGTGACAGTGGAATGTTACTTCCTTCATGAAGCCATAGTCCAGGCCTTCCGTCACCCCATTGGCCAGTTGTG	GCGGGGTGGCACATCTGACAGGCTTCAGCTTCCCGATATCCGACGGTAGTGTNNNNNATGGGCAAGATCTTCAGGAGG	113168429	113171241	+	0.923081
	SVEP1/NM_153366_0376	9	113169336	113169351	3	GGTGAGAGGAGACGAG	113169142	113169169	1	GCCTGGACTATGGCTTCATGAAGGAAGT	113169170	113169335	TACACATTCCAAAAAGAGATTGAATACACTTGCAATGAAGGGTTCTTGCTTGAGGGAGCCAGGAGTCGGGTTTGTCTTGCCAATGGAAGTTGGAGTGGAGCCACTCCCGACTGTGTGCCTGTCAGATGTGCCACCCCGCCACAACTGGCCAATGGGGTGACGGAAG	GCCTGGACTATGGCTTCATGAAGGAAGTCTTCAGCTTCCCGATATCCGACGGTAGTGTNNNNNGGTGAGAGGAGACGAG	113168429	113171241	-	0.952172
	SVEP1/NM_153366_0377	9	113169317	113169332	13	TCTCTTTTTGGAATGT	113169513	113169541	1	GCTTCCTTTGATGGATCCATTCATGACTG	113169333	113169512	GTACTCGTCTCCTCTCACCTGGCCATTGGCTGAGACTGGGGGTGAACTGCAGTCCACAGGAATGCAAATGGGCTCATCCTCATCCCAGTTTTTGTCATCCTGGCATGTTCTCCTCTCAGTGCCATTCAGCACATATCCGGGGTCACACTCATAGTACAACGTGCTCAGGTATGTGTAGTT	GCTTCCTTTGATGGATCCATTCATGACTGCTTCAGCTTCCCGATATCCGACGGTAGTGTNNNNNTCTCTTTTTGGAATGT	113168429	113171241	+	0.967925
	SVEP1/NM_153366_0378	9	113169663	113169678	11	CATGGGAAGTGCTGTG	113169469	113169496	1	GCACGTTGTACTATGAGTGTGACCCCGG	113169497	113169662	CAGTATAGCTGTAAACCTGGACACATTCTAGCAGGCTCTGACTTAAGGCTTTGTCTAGAGAATAGAAAGTGGAGTGGTGCCTCCCCACGCTGTGAAGCCATTTCATGCAAAAAGCCAAATCCAGTCATGAATGGATCCATCAAAGGAAGCAACTACACATACCTGA	GCACGTTGTACTATGAGTGTGACCCCGGCTTCAGCTTCCCGATATCCGACGGTAGTGTNNNNNCATGGGAAGTGCTGTG	113168429	113171241	-	0.973589
	SVEP1/NM_153366_0379	9	113169803	113169818	19	GGATATGAACTTCTGG	113169604	113169632	1	GCAGGCTCTGACTTAAGGCTTTGTCTAGA	113169633	113169802	GGAACCCTGTGCTGATCTGCCAGGAAGATGGAACTTGGAATGGCAGTGCACCATCCTGCATTTCAATTGAATGTGACTTGCCTACTGCTCCTGAAAATGGCTTTTTGCGTTTTACAGAGACTAGCATGGGAAGTGCTGTGCAGTATAGCTGTAAACCTGGACACATTCTA	GCAGGCTCTGACTTAAGGCTTTGTCTAGACTTCAGCTTCCCGATATCCGACGGTAGTGTNNNNNGGATATGAACTTCTGG	113168429	113171241	-	0.979496
	SVEP1/NM_153366_0380	9	113169959	113169974	1	CAAGAAGACGACATGA	113169745	113169773	1	GGAACTTGGAATGGCAGTGCACCATCCTG	113169774	113169958	TGGAAGTTCCATATGTGACTCCTCACCCTCCTTATCATTTGGGAGCAGTGGCTAAAACCTGGGAAAATACAAAGGAGTCTCCTGCTACACATTCATCAAACTTTCTGTATGGTACCATGGTTTCATACACCTGTAATCCAGGATATGAACTTCTGGGGAACCCTGTGCTGATCTGCCAGGAAGAT	GGAACTTGGAATGGCAGTGCACCATCCTGCTTCAGCTTCCCGATATCCGACGGTAGTGTNNNNNCAAGAAGACGACATGA	113168429	113171241	-	0.94179
	SVEP1/NM_153366_0381	9	113170122	113170137	8	TTGCTTCCCTGGGTTT	113169928	113169956	1	GAAGTTCCATATGTGACTCCTCACCCTCC	113169957	113170121	CAGGTGGCTGGTCATGCCATGCAGACCTGTGAAGAGTCAGGATGGTCAAGTTCCATCCCAACATGTATGCCAATAGACTGTGGCCTCCCTCCTCATATAGATTTTGGAGACTGTACTAAACTCAAAGATGACCAGGGATATTTTGAGCAAGAAGACGACATGATG	GAAGTTCCATATGTGACTCCTCACCCTCCCTTCAGCTTCCCGATATCCGACGGTAGTGTNNNNNTTGCTTCCCTGGGTTT	113168429	113171241	-	0.98041
	SVEP1/NM_153366_0382	9	113170272	113170287	5	AGGTCCCAGTGCCTTG	113170078	113170106	1	GCCATGCAGACCTGTGAAGAGTCAGGATG	113170107	113170271	ACCTGTTTAGAGACAGGTGATTGGGATGTAGATGCCCCATCTTGCAATGCCATCCACTGTGATTCCCCACAACCCATTGAAAATGGTTTTGTAGAAGGTGCAGATTACAGCTATGGTGCCATAATCATCTACAGTTGCTTCCCTGGGTTTCAGGTGGCTGGTCAT	GCCATGCAGACCTGTGAAGAGTCAGGATGCTTCAGCTTCCCGATATCCGACGGTAGTGTNNNNNAGGTCCCAGTGCCTTG	113168429	113171241	-	0.94663
	SVEP1/NM_153366_0383	9	113170240	113170255	4	TCTACATCCCAATCAC	113170421	113170449	1	GCCAGTGACCATTTTCTCCACAAAGGGTG	113170256	113170420	CTGTCTCTAAACAGGTCAAGGCACTGGGACCTTCGAGCCGAAAGCCTCGGTTGCAAGAGTAGGTAACGGTCTGTCCATAGTGTAGGTCCGTGTAAGAGAATTTGCCATTCAAAATCTCCTTGGGTTTCAGGCACTCAATGGCTTTACATGTTGGTTTTCCTCCAA	GCCAGTGACCATTTTCTCCACAAAGGGTGCTTCAGCTTCCCGATATCCGACGGTAGTGTNNNNNTCTACATCCCAATCAC	113168429	113171241	+	0.956751
	SVEP1/NM_153366_0384	9	113170402	113170417	5	CATGTTGGTTTTCCTC	113170583	113170611	1	GCAGTGGAGAGCTCCAGGTGCCATCAGGT	113170418	113170582	CAAGCCAGTGACCATTTTCTCCACAAAGGGTGGTAGTATTTCCCACCAATTCAAAGCCTGGCTTGCAGGTATAGAGAGCTGTGCTGAGATAGGCAAGGCCTTGCACATCAATGATTCCATTGGGGATTTCCTCAGGTTGGGGACATTCTACTGGAACACATTCTG	GCAGTGGAGAGCTCCAGGTGCCATCAGGTCTTCAGCTTCCCGATATCCGACGGTAGTGTNNNNNCATGTTGGTTTTCCTC	113168429	113171241	+	0.948854
	SVEP1/NM_153366_0385	9	113170752	113170767	13	CTCTTTCCCTGTTTGT	113170548	113170576	1	GTGTTCCAGTAGAATGTCCCCAACCTGAG	113170577	113170751	AAGATTGTTCTTTGTACCCCACCTCCCCTAATTTCCTTTGGTGTCCCCATTCCTTCTTCTGCTCTTCATTTTGGAAGTACTGTCAAGTATTCTTGTGTAGGTGGGTTTTTCCTAAGAGGAAATTCTACCACCCTCTGCCAACCTGATGGCACCTGGAGCTCTCCACTGCCAGAAT	GTGTTCCAGTAGAATGTCCCCAACCTGAGCTTCAGCTTCCCGATATCCGACGGTAGTGTNNNNNCTCTTTCCCTGTTTGT	113168429	113171241	-	0.973001
	SVEP1/NM_153366_0386	9	113170721	113170736	7	TTAGGGGAGGTGGGGT	113170904	113170930	1	GCTCTGGGCACTTGGCAGGCATGCACT	113170737	113170903	ACAAAGAACAATCTTACAAACAGGGAAAGAGTCATTCCATTGCTGGGATGGCAAGCATTTCAGGACAGAGGGGCCTTGCAGGACATGCCCTTCTTTACAGGAAAATGTCACAACTCCTACCTCGGTGGTCAACTCCTTTAATACTAGCTGGTTTTCCAAGAGGGGCG	GCTCTGGGCACTTGGCAGGCATGCACTCTTCAGCTTCCCGATATCCGACGGTAGTGTNNNNNTTAGGGGAGGTGGGGT	113168429	113171241	+	0.984501
	SVEP1/NM_153366_0387	9	113171050	113171065	7	ATGGCTTCATGAAAGG	113170856	113170884	1	GCTAGTATTAAAGGAGTTGACCACCGAGG	113170885	113171049	AGAAAACTTTGAAGTAGGGTCCAAGGTTCAGTTTTTCTGTAATGAGGGTTATGAGCTTGTTGGTGACAGTTCTTGGACATGTCAGAAATCTGGCAAATGGAATAAGAAGTCAAATCCAAAGTGCATGCCTGCCAAGTGCCCAGAGCCGCCCCTCTTGGAAAACCA	GCTAGTATTAAAGGAGTTGACCACCGAGGCTTCAGCTTCCCGATATCCGACGGTAGTGTNNNNNATGGCTTCATGAAAGG	113168429	113171241	-	0.966789
	SVEP1/NM_153366_0388	9	113171195	113171210	3	GAGAGTGAAGTGAGGT	113170991	113171019	1	GTTTTTCTGTAATGAGGGTTATGAGCTTG	113171020	113171194	ATCAGTGTAACCCGGGCTATAAGTCAGTCGGAAGTCCTGTATTTGTCTGCCAAGCCAATCGCCACTGGCACAGTGAATCCCCTCTGATGTGTGTTCCTCTCGACTGTGGAAAACCTCCCCCGATCCAGAATGGCTTCATGAAAGGAGAAAACTTTGAAGTAGGGTCCAAGGTTCA	GTTTTTCTGTAATGAGGGTTATGAGCTTGCTTCAGCTTCCCGATATCCGACGGTAGTGTNNNNNGAGAGTGAAGTGAGGT	113168429	113171241	-	0.956635
	SVEP1/NM_153366_0389	9	113171345	113171360	9	TTATTTGCTTACTTCC	113171151	113171179	1	GCTATAAGTCAGTCGGAAGTCCTGTATTT	113171180	113171344	TAATTGATTCATTTTAACATAGACCTTTTAGTTTTTTTCACTATCCAAGGATTTAGTTAATGCTATCATCTGTTATACAAATCGCACTCACTTGCTTTCTTCCTGTTGCACAGCATACAACTGGCAGGATCTTTGAGAGTGAAGTGAGGTATCAGTGTAACCCGG	GCTATAAGTCAGTCGGAAGTCCTGTATTTCTTCAGCTTCCCGATATCCGACGGTAGTGTNNNNNTTATTTGCTTACTTCC	113168429	113171241	-	0.963711
	SVEP1/NM_153366_0390	9	113173486	113173501	4	TTTGGAGCCATGGTGG	113173292	113173320	1	GTCTGTGGCTTTTGTCACAGGGCCCATAA	113173321	113173485	CTTACAGCTGCAACAAGGGGTTCTACATCAAAGGGGAAAAGAAGAGCACCTGCGAAGCCACAGGGCAGTGGAGTAGTCCTATACCGACGTGCCACCCGGTATCTTGTGGTGAACCACCTAAGGTTGAGAATGGCTTTCTGGAGGTAAGAGACCAATTAGCAAATG	GTCTGTGGCTTTTGTCACAGGGCCCATAACTTCAGCTTCCCGATATCCGACGGTAGTGTNNNNNTTTGGAGCCATGGTGG	113173332	113174025	-	0.958783
	SVEP1/NM_153366_0391	9	113173440	113173456	12	CTCTTCTTTTCCCCTTT	113173642	113173669	1	CAAAGCCTTCCATGCATTTAAAGCTCAC	113173457	113173641	GATGTAGAACCCCTTGTTGCAGCTGTAAGCCACCATGGCTCCAAAACTGTAGTTTGATCCACTTGCATAGCCATTCATGATGCTTGGTGGCTCTCCACACCGCACAGGGATGCACTGGATGGACATGGGGGAAGGGTTCCACTGCCCACCTCTCATACATTCAATCTTTGCTGAGGTGTTCAGTA	CAAAGCCTTCCATGCATTTAAAGCTCACCTTCAGCTTCCCGATATCCGACGGTAGTGTNNNNNCTCTTCTTTTCCCCTTT	113173332	113174025	+	0.98048
	SVEP1/NM_153366_0392	9	113173620	113173635	6	ATCTTTGCTGAGGTGT	113173816	113173844	1	GCTGGGAATTGTCTGCTAGGCTGTAACCA	113173636	113173815	TCAGTACAAAGCCTTCCATGCATTTAAAGCTCACAACTGAGCCAGCTGCAAATTTTGCTTTGCTCACAGATTCCAAGATGCTATAGGAAACCGATGGAGGTTTTTCACAGAAATGAGCTATACAACGGGGCATGTCTTGACCTTCTGGGGGTACCCACTTGCCCTGGGCATTGCAGAGAA	GCTGGGAATTGTCTGCTAGGCTGTAACCACTTCAGCTTCCCGATATCCGACGGTAGTGTNNNNNATCTTTGCTGAGGTGT	113173332	113174025	+	0.965744
	SVEP1/NM_153366_0393	9	113173772	113173787	4	TTGACCTTCTGGGGGT	113173973	113174001	1	GTCGGCCAGGCATTCAATGGTGTCAAGAC	113173788	113173972	ACCCACTTGCCCTGGGCATTGCAGAGAAGCTGGGAATTGTCTGCTAGGCTGTAACCATCAGAGCAGTAGTAGAATGCAATGTCTCCAAAGAGCCGATGGGCAGTCTCTGGAGAGGCGTGGTCCACAATGGGTGGCTCATCACAGGAGACAGCCAGGCACTGCTGGTCACTTCTACTCCACTTGCC	GTCGGCCAGGCATTCAATGGTGTCAAGACCTTCAGCTTCCCGATATCCGACGGTAGTGTNNNNNTTGACCTTCTGGGGGT	113173332	113174025	+	0.91147
	SVEP1/NM_153366_0394	9	113174069	113174085	7	AGAAGAAGACACAAACA	113173861	113173888	1	GCCCATCGGCTCTTTGGAGACATTGCAT	113173889	113174068	CTTTTTCTCAAATATTATGCTTAGTTATTCTTTCTTTCTTCCCAACCTCACAGCTATACTCTTGCTGGTCTTGACACCATTGAATGCCTGGCCGACGGCAAGTGGAGTAGAAGTGACCAGCAGTGCCTGGCTGTCTCCTGTGATGAGCCACCCATTGTGGACCACGCCTCTCCAGAGACT	GCCCATCGGCTCTTTGGAGACATTGCATCTTCAGCTTCCCGATATCCGACGGTAGTGTNNNNNAGAAGAAGACACAAACA	113173332	113174025	-	0.971859
	SVEP1/NM_153366_0395	9	113189825	113189840	7	ACTTCCTTGGCTCTCA	113190006	113190034	1	GCCGTGCATTCAATAATGGAAGGGCCCTG	113189841	113190005	ATGATCCTTTCCTTCACAGGCCCTACTCACCCTTCTTTGCAAGTGTAAGTGACGGTGTTCCTGAAAGTGAAGTTATTCCCCGTAATGACAGCATCTTTGATGGCAGGTGGTTCTCCACAGAAGACGAGGTGACAGGCAGGTGGCGCTCTGTCCCAGATGCCAGAA	GCCGTGCATTCAATAATGGAAGGGCCCTGCTTCAGCTTCCCGATATCCGACGGTAGTGTNNNNNACTTCCTTGGCTCTCA	113189860	113190048	+	0.950072
	SVEP1/NM_153366_0396	9	113190093	113190108	16	TTCTTCCTGTTTTATC	113189894	113189922	1	CGGGGAATAACTTCACTTTCAGGAACACC	113189923	113190092	TCCATAGCAGCAAATCCATAGCCAATGAAAGAGTAACATCATTCTTTCCCGCAGCTTACAGGGCCCTTCCATTATTGAATGCACGGCTTCTGGCATCTGGGACAGAGCGCCACCTGCCTGTCACCTCGTCTTCTGTGGAGAACCACCTGCCATCAAAGATGCTGTCATTA	CGGGGAATAACTTCACTTTCAGGAACACCCTTCAGCTTCCCGATATCCGACGGTAGTGTNNNNNTTCTTCCTGTTTTATC	113189860	113190048	-	0.946371
	SVEP1/NM_153366_0397	9	113191564	113191579	5	AATCATCCTGTCTTGC	113191370	113191398	1	GCTTTCTACAATACTGTGTTACTCGCTCC	113191399	113191563	TAACAGTTCTTGGAGTCATTCCCCTCCTGTGTGTGAACCAGTGAAGTGTTCTAGTCCGGAAAATATAAATAATGGAAAATATATTTTGAGTGGGCTTACCTACCTTTCTACTGCATCATATTCATGCGATACAGGATACAGGTAACATTTGTAGACACCAACCAA	GCTTTCTACAATACTGTGTTACTCGCTCCCTTCAGCTTCCCGATATCCGACGGTAGTGTNNNNNAATCATCCTGTCTTGC	113191412	113191624	-	0.962941
	SVEP1/NM_153366_0398	9	113191662	113191679	1	GGCACAGATAACGGCATG	113191450	113191476	1	GAGTGGGCTTACCTACCTTTCTACTGC	113191477	113191661	CAAAATAAAGCAAATTATATCCTGTAATTTTCCTCTATCTTCTTTAGGTGTAATAAAGGATATACTCTGGCCGGTGATAAAGAATCATCCTGTCTTGCTAACAGTTCTTGGAGTCATTCCCCTCCTGTGTGTGAACCAGTGAAGTGTTCTAGTCCGGAAAATATAAATAATGGAAAATATATTTT	GAGTGGGCTTACCTACCTTTCTACTGCCTTCAGCTTCCCGATATCCGACGGTAGTGTNNNNNGGCACAGATAACGGCATG	113191412	113191624	-	0.942039
	SVEP1/NM_153366_0399	9	113192314	113192329	10	CACACAGTCTCAAAAA	113192120	113192148	1	GTAGTGATATAACACTGAAAGAAAGGGGG	113192149	113192313	AGTCACGTGTTTGTTTTTCCTTTGTTAAGCTGTTTCATGTGGTAAACCGGCTATTCCAGAAAATGGTTGCATTGAGGAGTTAGCATTTACTTTTGGCAGCAAAGTGACATATAGGTAAGTATCTAAGATTAAAACTATATTGTAGAAGATGTTGATGGCATACTG	GTAGTGATATAACACTGAAAGAAAGGGGGCTTCAGCTTCCCGATATCCGACGGTAGTGTNNNNNCACACAGTCTCAAAAA	113192189	113192294	-	0.920195
	SVEP1/NM_153366_0400	9	113192503	113192518	7	CCTTTCTAGGATTGCC	113192690	113192717	1	GCCATTTTCCGGATTTCCTGGAGCCTTA	113192519	113192689	AAACATAAGAAACGTGGTAAATTTACTAAACATACCTTTACAATATGGTATTAGATGATTCCATTCTCCAGACTCCAAACATGTGATTTTGGTTACTCCCATCAACTGGTATCCTTCCTGACACGAAAATGTGACTTCGGCACCTACTGTATAAATCTCACCTGAGGAGTG	GCCATTTTCCGGATTTCCTGGAGCCTTACTTCAGCTTCCCGATATCCGACGGTAGTGTNNNNNCCTTTCTAGGATTGCC	113192543	113192740	+	0.966486
	SVEP1/NM_153366_0401	9	113192674	113192689	5	TCTCACCTGAGGAGTG	113192861	113192888	1	GCATGAGGGCCCAGAGACACATTGGACA	113192690	113192860	GCCATTTTCCGGATTTCCTGGAGCCTTACATTTTATAGGTTCTAGAAACAGACAGTTTTGGTGGAATAATAAGTGGCTTTCACACAACCATGCAAAGTCTCACAGCAAAAGAATTCCACTATAGTTAAGAAACCTGTTAAAATCGCAAGAGAAAACCTCGTGAAGGGAAAT	GCATGAGGGCCCAGAGACACATTGGACACTTCAGCTTCCCGATATCCGACGGTAGTGTNNNNNTCTCACCTGAGGAGTG	113192543	113192740	+	0.959337
	SVEP1/NM_153366_0402	9	113194164	113194179	7	AGGAACTTTTAGTTCT	113194345	113194373	1	GTTGATTCCTTTTCCGTATGTATCAAACA	113194180	113194344	ACATATATTGGTTACCTGCACAGTTTTTCCCATCTCCTGTGTACGGTGGGACACATGAACATATGTAGGATCCATCTACGTTCAGGCAAGAAGCATGCTCACTACAATCTGATCCAACTGCACACTCATCGACATCTAAAATGAAGACAGCTTATAAATATTAAA	GTTGATTCCTTTTCCGTATGTATCAAACACTTCAGCTTCCCGATATCCGACGGTAGTGTNNNNNAGGAACTTTTAGTTCT	113194184	113194324	+	0.865867
	SVEP1/NM_153366_0403_SNP	9	113194879	113194894	10	CTCCTTTGGAGAATGG	113194675	113194701	1	GCTCTGTAGATGACARTCATCCCAAAT	113194702	113194878	CTTCCATTCAGCCGATGACTTCTATGCTGGCAGCACAGTAACCTACCAGTGCAACAATGGCTACTATCTATTGGGTGACTCAAGGATGTTCTGTACAGATAATGGGAGCTGGAACGGCGTTTCACCATCCTGCCTTGGTGAGATAAATGTTGGCAACTACTATATGAGATTATTCTA	GCTCTGTAGATGACARTCATCCCAAATCTTCAGCTTCCCGATATCCGACGGTAGTGTNNNNNCTCCTTTGGAGAATGG	113194731	113194925	-	0.951234
	SVEP1/NM_153366_0404	9	113195017	113195033	13	TGATGTTTGCATTCAGT	113194819	113194846	1	GCACAGTAACCTACCAGTGCAACAATGG	113194847	113195016	AAAAATGTCATGCTTAACTGAACTGCTAGTTTAATACAAATAAAGTGTTCTTGGAGTATTTTGCTCTTAATGTCGTTGTCTTCTTCCTGGTCACCTTACAGGCATTAGCTGTGGGGTGCCACCTCCTTTGGAGAATGGCTTCCATTCAGCCGATGACTTCTATGCTGGCA	GCACAGTAACCTACCAGTGCAACAATGGCTTCAGCTTCCCGATATCCGACGGTAGTGTNNNNNTGATGTTTGCATTCAGT	113194731	113194925	-	0.97689
	SVEP1/NM_153366_0405	9	113196579	113196594	19	AAAAGTCACTGAAATG	113196760	113196788	1	GCACTGACCCTCCTAAGCGTGGGCAATCT	113196595	113196759	GCTTCAAGAAAGGCAGCTCACGTTCACAGTGAGGAAGTGGTTGTGTCCACTGTCCTTGATTCAGACAGTACTGCACAGGGTTCCCGACCAGCTGGAAGCCTGGATCACAGAACAGATTGACTTTGGAACCTGGCTTTAAATCTTCAGATGCAGTTCTCAGATGAG	GCACTGACCCTCCTAAGCGTGGGCAATCTCTTCAGCTTCCCGATATCCGACGGTAGTGTNNNNNAAAAGTCACTGAAATG	113196605	113196796	+	0.964091
	SVEP1/NM_153366_0406	9	113196622	113196637	5	AGTGAGGAAGTGGTTG	113196808	113196836	1	GCAGAGCTTGTCAGCGGCATAGTGGTAGC	113196638	113196807	TGTCCACTGTCCTTGATTCAGACAGTACTGCACAGGGTTCCCGACCAGCTGGAAGCCTGGATCACAGAACAGATTGACTTTGGAACCTGGCTTTAAATCTTCAGATGCAGTTCTCAGATGAGGCACTGACCCTCCTAAGCGTGGGCAATCTGAGGGCAAAGAACACAGGT	GCAGAGCTTGTCAGCGGCATAGTGGTAGCCTTCAGCTTCCCGATATCCGACGGTAGTGTNNNNNAGTGAGGAAGTGGTTG	113196605	113196796	+	0.975084
	SVEP1/NM_153366_0407	9	113197660	113197675	3	AGGCTTATCTAAAGTG	113197466	113197494	1	CCACTATCTCTTGACCACCCTGGGACTGT	113197495	113197659	TTATTAAACTTTCAGGTGAAGTCACTGGCTACCTCCTGCCCAGAGGAACTCAGTAAAGGAAACGTGTTAGCATGGCCTGATTTCTTGTCAGGAATTGTGGGGAAAGTGAAGATCGATTCTAAGAGCATATTTTGTTCTGGTGAGAATTTCCTTCTTTCATAGACT	CCACTATCTCTTGACCACCCTGGGACTGTCTTCAGCTTCCCGATATCCGACGGTAGTGTNNNNNAGGCTTATCTAAAGTG	113197510	113197654	-	0.908394
	SVEP1/NM_153366_0408	9	113198799	113198817	12	TTCCTCCTTTTCTTTCTCT	113198608	113198633	1	GTAATGAGATGCAAAGGTACAAACCT	113198634	113198798	TTCTCTCTCCTTAGGTGGTGGTGCGTTAGTTCTGGGGCAAGAGCAAGACAAAAAAGGAGAGGGATTCAGCCCAGCTGAGTCTTTTGTGGGCTCCATAAGCCAGCTCAACCTCTGGGACTATGTCCTGTCTCCACAGCAGGTCAATTCCATTTTCAGTGTATGACA	GTAATGAGATGCAAAGGTACAAACCTCTTCAGCTTCCCGATATCCGACGGTAGTGTNNNNNTTCCTCCTTTTCTTTCTCT	113198649	113198794	-	0.972398
	SVEP1/NM_153366_0409	9	113205961	113205979	1	CAGGGAAAAGATAACAAAC	113205770	113205795	1	GTTGGACTCTAGAGGTGATGCTGCTT	113205796	113205960	TGTCCCTCGGTGAATGATGGCAGATGGCATCATATTGCAATCACTTGGACAAGTGCCAATGGCATCTGGAAAGTCTATATCGATGGGAAATTATCTGACGGTGGTGCTGGCCTCTCTGTTGGTTTGCCCATACCTGGTATGTTTTAACAAAATGAGTATAATTCT	GTTGGACTCTAGAGGTGATGCTGCTTCTTCAGCTTCCCGATATCCGACGGTAGTGTNNNNNCAGGGAAAAGATAACAAAC	113205814	113206010	-	0.972952
	SVEP1/NM_153366_0410	9	113206087	113206102	13	ACCCACAAAAAAAGAA	113205878	113205906	1	GCCAATGGCATCTGGAAAGTCTATATCGA	113205907	113206086	AAAGAAGAAAAATTGTAGCATGCCCCACAGTAAGGATTGCAACATATGGCTAATGACTACATTCCCTGGAATCTTTCTCTCTACAGCTGGGTTCTTTATGTGAATGGCAGGGAAAAGATAACAAACTGTCCCTCGGTGAATGATGGCAGATGGCATCATATTGCAATCACTTGGACAAGT	GCCAATGGCATCTGGAAAGTCTATATCGACTTCAGCTTCCCGATATCCGACGGTAGTGTNNNNNACCCACAAAAAAAGAA	113205814	113206010	-	0.981293
	SVEP1/NM_153366_0411	9	113208276	113208291	8	TTGAAGTTTCTGGCAT	113208067	113208095	1	GCTATGCTTAAGATCTTATCTTGGAACCG	113208096	113208275	CTATGGATATGTCATGCTAGATGGCATGCTCCCATCTCTCCATGCTCTAACCTGTACCTTCTGGATGAAATCCTCTGACGACATGAACTATGGAACACCAATCTCCTATGCAGTTGATAACGGCAGCGACAATACCTTGCTCCTGACTGATTATAACGGGTAAGCAGAAGTGTCGGGAAG	GCTATGCTTAAGATCTTATCTTGGAACCGCTTCAGCTTCCCGATATCCGACGGTAGTGTNNNNNTTGAAGTTTCTGGCAT	113208106	113208328	-	0.948555
	SVEP1/NM_153366_0412	9	113208461	113208480	1	TGCACTATGTATTTTGTAAA	113208251	113208275	1	CTATGGATATGTCATGCTAGATGGC	113208276	113208460	TAATATGTATTTAATTTTGAAACTGCTTCTTAGATAATCATATTCACTGAAATGAGCTTCTTTGACAATAGCACTGCTTCCTCTGACAATTGGAAATGTCTTTCAAGTGCCACAGTCTGCACACTTTTCTTATTCATTGCAGAACAGTCTACAGGCTTTAACCTGGATTTTGAAGTTTCTGGCAT	CTATGGATATGTCATGCTAGATGGCCTTCAGCTTCCCGATATCCGACGGTAGTGTNNNNNTGCACTATGTATTTTGTAAA	113208106	113208328	-	0.749965
	SVEP1/NM_153366_0413	9	113209138	113209153	17	TATTGTTAGTATTGTT	113209319	113209347	1	GCCAGCTGCACACAGGCATCTGAAAGAAA	113209154	113209318	ATTAATAACACTGAGTTGATACATACCTGTTTCACACCTTTTGCCTGAAAATCCTGGCTGACATTTACAACTGTATGAATTTAATTCATCCACACAGGTGGCCTGATTTCTACATGGATTAGACTGACATTCATTGATGTTCAATTCACAGTGTGATCCTGTGAA	GCCAGCTGCACACAGGCATCTGAAAGAAACTTCAGCTTCCCGATATCCGACGGTAGTGTNNNNNTATTGTTAGTATTGTT	113209169	113209347	+	0.939997
	SVEP1/NM_153366_0414	9	113209249	113209264	6	AGGTGGCCTGATTTCT	113209432	113209458	1	GCTGGAACACATTTTCTACACCAAAAC	113209265	113209431	ACATGGATTAGACTGACATTCATTGATGTTCAATTCACAGTGTGATCCTGTGAAGCCAGCTGCACACAGGCATCTGAAAGAAAACAAAATGTTGTAACAATTAGAACAGTTGTAGGAAGTCTCCCATTTATGATAATCTTATCTCGAAAGACTTTGAAAATTGAAAT	GCTGGAACACATTTTCTACACCAAAACCTTCAGCTTCCCGATATCCGACGGTAGTGTNNNNNAGGTGGCCTGATTTCT	113209169	113209347	+	0.964924
	SVEP1/NM_153366_0415	9	113212308	113212323	12	ACAGTGAAAAGAATCA	113212494	113212522	1	GCATGGGTTTGACTGGCATTCATTGACTT	113212324	113212493	GACTTAGCCTTTTACCTGAAGCTATTGGCACCGTCTTTACAGGTAGCTCCATTTTTGCATGGCTGACTGAGACACTCATCGACGTTCTTTCCACATCGGGTACCCAAAAATCCAGGTGGGCATTTGCACAAGAATCCCCCAACCTGGTCTTCACAGACTGCATTATTTAA	GCATGGGTTTGACTGGCATTCATTGACTTCTTCAGCTTCCCGATATCCGACGGTAGTGTNNNNNACAGTGAAAAGAATCA	113212328	113212550	+	0.963881
	SVEP1/NM_153366_0416	9	113212553	113212568	19	GCTGTTTCTCTTCCTT	113212359	113212386	1	GCCATGCAAAAATGGAGCTACCTGTAAA	113212387	113212552	CTCCATCCTCAGGCCTGCATTGTGAAACAGAAGTCAATGAATGCCAGTCAAACCCATGCTTAAATAATGCAGTCTGTGAAGACCAGGTTGGGGGATTCTTGTGCAAATGCCCACCTGGATTTTTGGGTACCCGATGTGGAAAGAACGTCGATGAGTGTCTCAGTCA	GCCATGCAAAAATGGAGCTACCTGTAAACTTCAGCTTCCCGATATCCGACGGTAGTGTNNNNNGCTGTTTCTCTTCCTT	113212328	113212550	-	0.984459
	SVEP1/NM_153366_0417	9	113213710	113213725	5	CTGTCAAGTTTTCTCC	113213516	113213544	1	GTTGTCTTAAAATCTTGTAAACCACCACA	113213545	113213709	AGCTCAAAGATGAATGATTCTTTGCAGGTCAGCGGTGTGAAGAAAATATAAATGAGTGTAGCTCCAGTCCTTGTTTAAATAAAGGAATCTGTGTTGATGGTGTGGCTGGCTATCGTTGCACATGTGTGAAAGGATTTGTAGGTAAGATGTTTCCAGTCTTCCTAT	GTTGTCTTAAAATCTTGTAAACCACCACACTTCAGCTTCCCGATATCCGACGGTAGTGTNNNNNCTGTCAAGTTTTCTCC	113213558	113213692	-	0.925991
	SVEP1/NM_153366_0418	9	113217995	113218010	20	TCCCTCAGCATTTGGT	113217801	113217829	1	GAATCATTAACATTTCATCACTGAGATAA	113217830	113217994	TTACATTGTAGGCTTAAAGTGTGAAACAGACATCGATGAGTGCAGCCCACTGCCTTGCCTCAACAATGGAGTTTGTAAAGACCTAGTTGGGGAATTCATTTGTGAGTGCCCATCAGGTTACACAGGTAAGGGGAAGGTCTCCTGTTTTCAACAATATAAATCTTT	GAATCATTAACATTTCATCACTGAGATAACTTCAGCTTCCCGATATCCGACGGTAGTGTNNNNNTCCCTCAGCATTTGGT	113217859	113217993	-	0.921392
	SVEP1/NM_153366_0419	9	113219506	113219521	6	TTAAAATCTACATTCC	113219687	113219715	1	GCAGTCCTGATTAGAGTCAGGTTTGCAAC	113219522	113219686	TCTTGGTTATTTACCTGTATATCCAAGTGGACAGAGACAAACATAACCACGCCCAAGTTGCTGGCAGGTTCCACTATTGTGGCAAGGGTTAAAGAAGCATTCATGGAAAACCTACCAGTAGCATAAAAAAATCAATCAGAGACAAAGCACTCTATTTATTTCAAA	GCAGTCCTGATTAGAGTCAGGTTTGCAACCTTCAGCTTCCCGATATCCGACGGTAGTGTNNNNNTTAAAATCTACATTCC	113219525	113219642	+	0.921249
	SVEP1/NM_153366_0420	9	113220702	113220717	7	TGCTTTCCAAGCATTC	113220883	113220911	1	GCCAGTAAGTGGACTATATCTAACACTAT	113220718	113220882	CACTAGAGAACAGTTTATGCAAAATGAACTTGCCTGACTGCTGATTTCATGCCTCTTTTTAATATGTCCAAGAGAGGCAGGGGGCACCACACTTTCCTCTGCCGCTGAGAAAGTTGAACTAAAACCTAATCAATTAATAGAAAAACATGTCAGTGTGGCAAATAT	GCCAGTAAGTGGACTATATCTAACACTATCTTCAGCTTCCCGATATCCGACGGTAGTGTNNNNNTGCTTTCCAAGCATTC	113220740	113220852	+	0.949566
	SVEP1/NM_153366_0421	9	113221177	113221192	12	CAGGGAAAAGTAAATG	113221358	113221386	1	ACCCAGAACGCGAGAATTTTCCTTCTGGA	113221193	113221357	TCCAACATAGGATTACATAAGAAATGAAGTTCATCTTACTTGAACATTCTGTGATGGATCTGGAACCAGCGAATGGGGTAGTTCCATAAAAGGGACAGGCCAGGCAGAAGGCCTTCCCTGCATTAGGTTGGTAATAGTCACGAGGACATGGGTGACAGGGCATTA	ACCCAGAACGCGAGAATTTTCCTTCTGGACTTCAGCTTCCCGATATCCGACGGTAGTGTNNNNNCAGGGAAAAGTAAATG	113221221	113221403	+	0.937797
	SVEP1/NM_153366_0422	9	113221522	113221542	1	TGGGTGATAAGATGGTATGGG	113221333	113221356	1	AATGCCCTGTCACCCATGTCCTCG	113221357	113221521	TATTAAATATATGGAAGAGATTATATAGATAATTCAGTAGGTTTCTTATATGCACAGATTAAATCACTTCTTTCAAATGTAGGGTGTGTTACTTTATATGCACATATGATTTGTTTTTACCTCTGCAGTTCCTTGTCCAGAAGGAAAATTCTCGCGTTCTGGGTT	AATGCCCTGTCACCCATGTCCTCGCTTCAGCTTCCCGATATCCGACGGTAGTGTNNNNNTGGGTGATAAGATGGTATGGG	113221221	113221403	-	0.96777
	SVEP1/NM_153366_0423	9	113228090	113228105	2	CATGCATAGAACCTAG	113228271	113228299	1	GTCCACTGTATGAGTAGGTGCCTTGTTTA	113228106	113228270	TAGGTTTAAAGAAATATCAATGTCTAAGGCTTTGATAACCTCCACATGCAGAAATGTTCACGGCTCCTCTTTTCACAGTTGAGGTGTTTTCTGGACACGAGAGGCAGCTCCGGGAACCAAATTTTGGCTGATAAGTGCCCAGTGGACACGATTCACAAGTCTCAA	GTCCACTGTATGAGTAGGTGCCTTGTTTACTTCAGCTTCCCGATATCCGACGGTAGTGTNNNNNCATGCATAGAACCTAG	113228134	113228316	+	0.944698
	SVEP1/NM_153366_0424	9	113228184	113228199	5	TTGAGGTGTTTTCTGG	113228365	113228393	1	ACTGTGCGGGATAGGGTTTTCTGCATTTT	113228200	113228364	ACACGAGAGGCAGCTCCGGGAACCAAATTTTGGCTGATAAGTGCCCAGTGGACACGATTCACAAGTCTCAAGTCCACTGTATGAGTAGGTGCCTTGTTTACACTGAGCTGAAAAGAAAAAGGTAATATTACTATCAATAATGATATTAAGCTGCATAAAATTAGT	ACTGTGCGGGATAGGGTTTTCTGCATTTTCTTCAGCTTCCCGATATCCGACGGTAGTGTNNNNNTTGAGGTGTTTTCTGG	113228134	113228316	+	0.981975
	SVEP1/NM_153366_0425	9	113231182	113231197	11	TGGGCTGCTTCTAGTT	113231363	113231391	1	GTTCCCAAAGGGCAATTGACTACAGAAAA	113231198	113231362	GAAATGTCCAGTAAGCCTCTACCTTTACAATCAGAGATGTTTCTTGAATGGATATATTCCGTGTACATCCCAGAGGGGCAAAGCTTGCACTCAAGTTGCCCTTCTTCATCTTGATAGGATCCGATCCGGCAGCTTTCACAGGTGAAATGTTCCAGATTATAATAG	GTTCCCAAAGGGCAATTGACTACAGAAAACTTCAGCTTCCCGATATCCGACGGTAGTGTNNNNNTGGGCTGCTTCTAGTT	113231209	113231391	+	0.972316
	SVEP1/NM_153366_0426	9	113231289	113231304	2	CAAGTTGCCCTTCTTC	113231470	113231498	1	GCATGCTTGAAGGTGCTATTGTTTATGGG	113231305	113231469	ATCTTGATAGGATCCGATCCGGCAGCTTTCACAGGTGAAATGTTCCAGATTATAATAGGTTCCCAAAGGGCAATTGACTACAGAAAAAGCAAACAGGAAACACTGAATAAACTACAACGGTGGAACACACTGGGCTTTTTTTTCCTAAGACATGAAAGTAATAAA	GCATGCTTGAAGGTGCTATTGTTTATGGGCTTCAGCTTCCCGATATCCGACGGTAGTGTNNNNNCAAGTTGCCCTTCTTC	113231209	113231391	+	0.957406
	SVEP1/NM_153366_0427	9	113233775	113233790	10	ATAAACTGAAAAGGAC	113233581	113233609	1	GCATACTGGGTCAAATGAGATGGGTGTAG	113233610	113233774	TCTCAACAAAGACCCCATGTATTCCTTTCAGCTTGCATCAGAAATACTTATAGCCGACAGCAATTCATTAGAAACAAAAAAGGCTTCCCCCTTCTGCAGACCAGGCTCAGTGCTGAGAGGGCGTATGTGTGGTAAGACTGTTCCCTGTGATCAAAAATATTTGGT	GCATACTGGGTCAAATGAGATGGGTGTAGCTTCAGCTTCCCGATATCCGACGGTAGTGTNNNNNATAAACTGAAAAGGAC	113233633	113233887	-	0.973929
	SVEP1/NM_153366_0428_SNP	9	113233950	113233965	18	AGTATTTCTRTTTGGT	113233736	113233764	1	GACCCCATGTATTCCTTTCAGCTTGCATC	113233765	113233949	AAAAAATTAACTACAAATGACTTTCTGAAACACCATGTGTTTGTGTTGTGTTTTATTTTGTTTTTATCTCAGCTAGTGTGCCATTACCCGATGAAAGAAATGATACCCTTGAATGGGAAAATCAGCAACGACTCCTTCAGACATTGGAAACTATCACAAATAAACTGAAAAGGACTCTCAACAAA	GACCCCATGTATTCCTTTCAGCTTGCATCCTTCAGCTTCCCGATATCCGACGGTAGTGTNNNNNAGTATTTCTRTTTGGT	113233633	113233887	-	0.958518
	SVEP1/NM_153366_0429	9	113234385	113234400	6	CCAACCAAGAATTTTC	113234566	113234594	1	GTAATCCAGCCTATTAGCTGCACCCCAGC	113234401	113234565	CATTATATTGCTTTTTCAAATAGACAGTTTATCCTTACCTGTGATGTTAAAAATTAACTTAATTTTATAGTCAGATAATGGGGCACTTCTTTTAATCCGTGAGGACTTGGCATTGCCGATGCTTGTGGCTGTTTCTTGCACAGTGTCCAGGAAGTCATCGTAAGA	GTAATCCAGCCTATTAGCTGCACCCCAGCCTTCAGCTTCCCGATATCCGACGGTAGTGTNNNNNCCAACCAAGAATTTTC	113234428	113234613	+	0.940353
	SVEP1/NM_153366_0430	9	113234523	113234538	16	TTGTGGCTGTTTCTTG	113234705	113234732	1	CCTCAAATGCCCATAACATACTGCATAC	113234539	113234704	CACAGTGTCCAGGAAGTCATCGTAAGAGTAATCCAGCCTATTAGCTGCACCCCAGCCACCTGGTCCTGGATAGTCGGGGCAGAGACACAAATGATCACACAGTTGCTTTTTCGTCAGCGTTCAGGTTCTAATGTTAAGCCACAAGTGAAATTACACTTGACCATTT	CCTCAAATGCCCATAACATACTGCATACCTTCAGCTTCCCGATATCCGACGGTAGTGTNNNNNTTGTGGCTGTTTCTTG	113234428	113234613	+	0.982481
	SVEP1/NM_153366_0431	9	113238633	113238648	15	AAGGCATGCAGAAAAG	113238439	113238467	1	GCATCGGTAGTTGGCAAGACTAATCTGCA	113238468	113238632	TGATTTACACTTTATCCTCTTCATTTTTTACTTGCAGGTCCCATCATTTTGTAGTGATGCAGAGGACATTGACTGCAGACTGGAGGAGAACCTGACCAAAAAATATTGCCTAGAATATAATTATGACTATGAAAATGGCTTTGCAATTGGTAATTAAATTCTGTG	GCATCGGTAGTTGGCAAGACTAATCTGCACTTCAGCTTCCCGATATCCGACGGTAGTGTNNNNNAAGGCATGCAGAAAAG	113238473	113238605	-	0.974755
	SVEP1/NM_153366_0432	9	113242066	113242081	9	TAAAAACACTAACCAA	113241872	113241900	1	GTCATTTATTGTGTGTTCTTTTATAAGGC	113241901	113242065	CTGAAGCTGTTTTGTCCAACATTTTCTAGAAAAACGTTTTGCAAACCACGGGTTCAAGTCCTTTGAGATGTTCTACAAAGCAGCTCGTTGTGATGACACAGATCTGATGAAGAAGTTTTCTGAAGCATTTGAGACGACCCTGGGAAAAATGGTACATCAATAGTG	GTCATTTATTGTGTGTTCTTTTATAAGGCCTTCAGCTTCCCGATATCCGACGGTAGTGTNNNNNTAAAAACACTAACCAA	113241904	113242046	-	0.962858
	SVEP1/NM_153366_0433	9	113243470	113243486	13	TGTACACACATTCACAC	113243667	113243694	1	GCATATAAAATCCCCATTTACAGGTGTG	113243487	113243666	ACATTAAAGAAGTCTAGAATAAAATTAAAACTTACTGGCACAGTCTGGCCATTCAGTGGTATATGTTGGTTTCCAGACGCCATCTTCATAAGCACAATAATACTTGTCAGTAGACCCTTCTGTGAAATCATAGCCCTCCAAGCAAGTTAATGTACAGTTGACTCCAGTATTATCTGGAGT	GCATATAAAATCCCCATTTACAGGTGTGCTTCAGCTTCCCGATATCCGACGGTAGTGTNNNNNTGTACACACATTCACAC	113243511	113243726	+	0.954836
	SVEP1/NM_153366_0434	9	113243795	113243810	4	GAGGAGTCCTTTTCAA	113243601	113243629	1	GCTTGGAGGGCTATGATTTCACAGAAGGG	113243630	113243794	AATTCTGCTTAAGCTCCTGGAATTTAATTTATGCTTCTTGTACCACTATATATGAATAGTACAATTTTTTTTACACAGGTTCTCCCTGTGAAATTCCATTCACACCTGTAAATGGGGATTTTATATGCACTCCAGATAATACTGGAGTCAACTGTACATTAACTT	GCTTGGAGGGCTATGATTTCACAGAAGGGCTTCAGCTTCCCGATATCCGACGGTAGTGTNNNNNGAGGAGTCCTTTTCAA	113243511	113243726	-	0.967802
	SVEP1/NM_153366_0435	9	113244605	113244623	1	GTCAACTAGAATTCTGGGG	113244789	113244814	1	GCAGCCAATTTTTGGGTTGTATTCAC	113244624	113244788	ACTTATGAAGACAATACCTTTTATGACAATATGGATATCACATGTCCTGTTATTGCCTGAGGGGTCAGTGGCTGTATACTGTACTATAGTCTCCCCTTGAGGGAAAAGGTCTCCTTGTGTATGACTTCTGGTAATGACCAATTCAGCCCCTGGAAAGGAAAGAAG	GCAGCCAATTTTTGGGTTGTATTCACCTTCAGCTTCCCGATATCCGACGGTAGTGTNNNNNGTCAACTAGAATTCTGGGG	113244630	113244782	+	0.93885
	SVEP1/NM_153366_0436	9	113245826	113245841	3	CATTGCTACTATGCTG	113246007	113246035	1	GCTGATATTCACAAACGATGAGGAGGTTT	113245842	113246006	ACAACAAAGTCCTTGTCACCTCACCTGAGTTGTCTGAGAACTGAGGCTCATCCCAGCTTGCGGCATGTACCTTCTCCGAGACCTGGACGGGAGGTGGAGATCTGCACCAGTCTATGACAGGTGGTTCTGCATCTGAAGAACATGAAATCAGACAAAGAAGTCACA	GCTGATATTCACAAACGATGAGGAGGTTTCTTCAGCTTCCCGATATCCGACGGTAGTGTNNNNNCATTGCTACTATGCTG	113245855	113245983	+	0.930127
	SVEP1/NM_153366_0437	9	113252083	113252107	1	AACGCACTTTTGACATTAACTTTCA	113251898	113251917	1	GTTTGGTTGTTTCCCCATCC	113251918	113252082	AAATATTTGTGTATCTCCAATAGGTGTCAGTCCACGTTCATCCAGCTTTCACCCCACCTTACCTTTTCCCAATTGGAGATGTTGCTATCGTATACACGGCAACTGACCTATCCGGCAACCAGGCCAGCTGCATTTTCCATATCAAGGTTATTGGTAAGTGATATA	GTTTGGTTGTTTCCCCATCCCTTCAGCTTCCCGATATCCGACGGTAGTGTNNNNNAACGCACTTTTGACATTAACTTTCA	113251919	113252069	-	0.862281
	SVEP1/NM_153366_0438	9	113259069	113259084	3	GATGCACATAATTGCA	113259250	113259278	1	GATATGTGGTCCTAGATCATTTAAGGAAG	113259085	113259249	CAAACCTTACCTTTTCACCAGAGTTGTCTTTAGCTGTTGGAATCTGCCAGGTAACATTGGCAGAATCTTGCTGTTCCAGAGTCTTAGCCTCTATGTCCTTAGGACAGTTGATTTGAGGAGCCTCCACGTCTAACTCAGAAAAATACACAAGTAGATTAATACACT	GATATGTGGTCCTAGATCATTTAAGGAAGCTTCAGCTTCCCGATATCCGACGGTAGTGTNNNNNGATGCACATAATTGCA	113259084	113259223	+	0.902741
	SVEP1/NM_153366_0439	9	113261272	113261287	16	GGCAATATTAAAAAAT	113261453	113261481	1	GCTTGCCACAGTTGTGGGGGGATATGATG	113261288	113261452	TTGATTTTTAGCCTGACTAGTGTAGAGACCTACCTTTACACACAGCTGCCTGAACTCCGACATTCCATTTTCCAGAAGTGGTACATCTCAGCATTTCTTTGACTCCAGATAAAATGAACCCTTGGCGGCAACTTACATAGCAGATCGTCCCAAATTTGGCTGGCT	GCTTGCCACAGTTGTGGGGGGATATGATGCTTCAGCTTCCCGATATCCGACGGTAGTGTNNNNNGGCAATATTAAAAAAT	113261310	113261528	+	0.961382
	SVEP1/NM_153366_0440	9	113261588	113261603	20	TTGTATTTTTCTTGAG	113261389	113261416	1	GCCGCCAAGGGTTCATTTTATCTGGAGT	113261417	113261587	TAAAAAGAATCCATGGCATTTCCAATTTGTGGGAACACAAATAACATTCTCTCTGTTTCCCTACCGTAGAGCGCCACTGTTCCACCTTTCAGATGCCCAAAGATGTCATCATATCCCCCCACAACTGTGGCAAGCAGCCAGCCAAATTTGGGACGATCTGCTATGTAAGTT	GCCGCCAAGGGTTCATTTTATCTGGAGTCTTCAGCTTCCCGATATCCGACGGTAGTGTNNNNNTTGTATTTTTCTTGAG	113261310	113261528	-	0.934042
	SVEP1/NM_153366_0441	9	113265268	113265284	5	AGAGCAGAGGAAATGAA	113265460	113265487	1	GCCATGTTTCGGCTGGCGGAGATGAGGA	113265285	113265459	TCACTCAAGGCATTACACCTTCTAGAAACTTACCCACACACCGGGGTTCTGGCCCATCCCACTGGCTGTTTCCTTGACAAGTAAGCTTATCACTGCCTTCTAGTCTGTACCCTTCATCACAGGCAACCAAACATGTTGTCTTATATAACATTTCCCTTGTAGAACAGCTGATGTG	GCCATGTTTCGGCTGGCGGAGATGAGGACTTCAGCTTCCCGATATCCGACGGTAGTGTNNNNNAGAGCAGAGGAAATGAA	113265307	113265507	+	0.973028
	SVEP1/NM_153366_0442	9	113265375	113265390	10	CACTGCCTTCTAGTCT	113265566	113265594	1	GCAATGCCTGCACATTGCAAGCAAGACAA	113265391	113265565	GTACCCTTCATCACAGGCAACCAAACATGTTGTCTTATATAACATTTCCCTTGTAGAACAGCTGATGTGGCCATGTTTCGGCTGGCGGAGATGAGGACATGTTCTTACTATGTAAAATGAAAGCAATTAGATCACATTTTGCTAAATAAGGATAAAAATAATAATTACAAGTTTA	GCAATGCCTGCACATTGCAAGCAAGACAACTTCAGCTTCCCGATATCCGACGGTAGTGTNNNNNCACTGCCTTCTAGTCT	113265307	113265507	+	0.967737
	SVEP1/NM_153366_0443	9	113275331	113275346	7	ACTTTATCCAAAACAC	113275137	113275165	1	GCCTGATTTCCTTGATTTAAACTCTAGTA	113275166	113275330	TTGCAACAACCACTTCAATGCAGCCTGTGGGGTCCGATGTCACCCTGGATTTGATCTTGTGGGAAGCAGCATCATCTTATGTCTACCCAATGGTTTGTGGTCCGGTTCAGAGAGCTACTGCAGAGGTATGCAAACTGCCAATTTACATTGTTTATTTACTGTCTT	GCCTGATTTCCTTGATTTAAACTCTAGTACTTCAGCTTCCCGATATCCGACGGTAGTGTNNNNNACTTTATCCAAAACAC	113275195	113275395	-	0.951382
	SVEP1/NM_153366_0444	9	113275499	113275514	1	GCGGTAAATGGAAATG	113275300	113275328	1	GCAACAACCACTTCAATGCAGCCTGTGGG	113275329	113275498	CTGTAGGCAATTGACACATATGCATAAATGCCCCCTTGAAAGAAAAAAAAAAAAGGATATGTCATAGACAAAAGGCTAACTTTGCTTTTCAATTTTATTTTTGTAAATGTTAGTTGTCCACTGCCCTGCCCTGAAGCCTCCCGAAAATGGTTACTTTATCCAAAACACTT	GCAACAACCACTTCAATGCAGCCTGTGGGCTTCAGCTTCCCGATATCCGACGGTAGTGTNNNNNGCGGTAAATGGAAATG	113275195	113275395	-	0.942605
	SVEP1/NM_153366_0445_SNP	9	113276174	113276189	6	CTCTCAGAGAAATCAG	113276355	113276383	1	GSCTTCAGGTTTGTATGTCCCCGATGGGC	113276190	113276354	CTTTTATATTTCCCATTTTCCAACAGTGGGAGACTCACGTTCACAGGTCTGGCCAGATGCCCTGTATCCCTCTCTGCAGACACAGTCTTCAGGGGATGTGCTTCCAGGTGGAGAGGTGTGATTTTCATCAGGACATGGAATGCAACTGCTGATTCCTCCTGGTGA	GSCTTCAGGTTTGTATGTCCCCGATGGGCCTTCAGCTTCCCGATATCCGACGGTAGTGTNNNNNCTCTCAGAGAAATCAG	113276217	113276396	+	0.960221
	SVEP1/NM_153366_0446	9	113276315	113276334	1	CATCAGGACATGGAATGCAA	113276501	113276524	1	GGTGATGTAGGCTGGGTGTGGTGG	113276335	113276500	CTGCTGATTCCTCCTGGTGAGCCTTCAGGTTTGTATGTCCCCGATGGGCAAGCTGTGGGCAGACAAGCCGGAGAAGTCCATGTTATGTGGCACATCAGCTGGTAGTTAACAAAACATTTGAAATTAATATGGGAGAGAAAGCCAAACAATAGTTTTCCATAGAAAT	GGTGATGTAGGCTGGGTGTGGTGGCTTCAGCTTCCCGATATCCGACGGTAGTGTNNNNNCATCAGGACATGGAATGCAA	113276217	113276396	+	0.973701
	SVEP1/NM_153366_0447	9	113308551	113308566	10	CCTTCTGGGAGTTTTA	113308352	113308379	1	GTGTATATCAGTTGTCTGTTGCTGTGTA	113308380	113308550	TTCAAGATGATATGGTCCACTGCTCATATCTTTGTGATGAAGGCAAGGACTGCTGTGACCGAATGGGAAGCTGCAAATGTGGGACACACACAGGCCATTTTGAGTGCATCTGTGAAAAGGGGTATTACGGGAAAGGTCTGCAGTATGAATGCACAGGTGAGTCTCCAATCT	GTGTATATCAGTTGTCTGTTGCTGTGTACTTCAGCTTCCCGATATCCGACGGTAGTGTNNNNNCCTTCTGGGAGTTTTA	113308384	113308581	-	0.964049
	SVEP1/NM_153366_0448	9	113308673	113308691	1	GGGAATTAGAGGGATATGG	113308467	113308490	1	GAATGGGAAGCTGCAAATGTGGGA	113308491	113308672	AAAGATATTTTCTCCAGCTTGCACTTAAATTTTAATGACCAGAGAATGTAACATTGAACTGTGACTCATTTTTATCGCCCTCTGTCATATGTTATTTGTAGATCTACCTTCTGGGAGTTTTATTCAAGATGATATGGTCCACTGCTCATATCTTTGTGATGAAGGCAAGGACTGCTGTGACC	GAATGGGAAGCTGCAAATGTGGGACTTCAGCTTCCCGATATCCGACGGTAGTGTNNNNNGGGAATTAGAGGGATATGG	113308384	113308581	-	0.980049
	SVEP1/NM_153366_0449	9	113312081	113312096	9	GAAGCCTCATTTAAAA	113312282	113312310	1	GCAGTGACGCTGCAATTGGTCTAGGGTCT	113312097	113312281	GTACCTTTGTGATGCCATTAGGTTTCCATTACCTTCATGCAATGCCCGGCGAGCTAAAGCCTCAAATTCTTCAAAACTGTGTAGCAGGTAACAGTGCTCCTCCTTTGGGGTGGAAGCCATGTCATTCAGCTCTCGAATGTTCCCTTGCCATATGCCAAAAGTGAAGATCTCCACTCCTGAATCTC	GCAGTGACGCTGCAATTGGTCTAGGGTCTCTTCAGCTTCCCGATATCCGACGGTAGTGTNNNNNGAAGCCTCATTTAAAA	113312118	113312394	+	0.94789
	SVEP1/NM_153366_0450	9	113312236	113312251	6	TTCCCTTGCCATATGC	113312428	113312455	1	GCCTACTGTGTGCTTCTCTTCTTACGTA	113312252	113312427	CAAAAGTGAAGATCTCCACTCCTGAATCTCGCAGTGACGCTGCAATTGGTCTAGGGTCTCCCCCATTGGAATATCCATCAGTGATGAGAAATACAACTTTTGTTGAGTTTTCTCTAGCATGAAGAAGAATTTGCTGTAATGAAATGGGGAAAGTTAATATGAGTGTGTACTGTCTT	GCCTACTGTGTGCTTCTCTTCTTACGTACTTCAGCTTCCCGATATCCGACGGTAGTGTNNNNNTTCCCTTGCCATATGC	113312118	113312394	+	0.973881
	SVEP1/NM_153366_0451	9	113341787	113341802	8	TGTTGCTGGGGTCTGG	113341588	113341612	1	GCGTGCGGCTGCTGCGGGAGCTCAG	113341613	113341786	CGCTCGTTTCGGGCTGGGCGACCTTTCAGCAGATGTCCCCGTCGCGCAATTTCAGCTTCCGCCTCTTCCCCGAGACCGCGCCCGGGGCCCCCGGGAGTATCCCCGCGCCGCCCGCTCCTGGCGACGAAGCGGCGGGGAGCAGAGTGGAGCGGCTGGGCCAGGCGTTCCGGCGAC	GCGTGCGGCTGCTGCGGGAGCTCAGCTTCAGCTTCCCGATATCCGACGGTAGTGTNNNNNTGTTGCTGGGGTCTGG	113341282	113341833	-	0.505307
	SVEP1/NM_153366_0452	9	113341715	113341731	1	CGGGGAAGAGGCGGAAG	113341902	113341924	1	AGAGGGGCGTGCGCGGAGCTGGG	113341732	113341901	CTGAAATTGCGCGACGGGGACATCTGCTGAAAGGTCGCCCAGCCCGAAACGAGCGCCAGACCCCAGCAACAAAAGGCCAGGCGAGGCCACATCGCGCTGGAGACAGAGCGGCTGCCCCGGAGCGCAGGCGGCGGCTCGGGCGGGAAGAGGCGCTGGGCGGCCGGACTCGC	AGAGGGGCGTGCGCGGAGCTGGGCTTCAGCTTCCCGATATCCGACGGTAGTGTNNNNNCGGGGAAGAGGCGGAAG	113341282	113341833	+	0.519939
	SVEP1/NM_153366_0453	9	113341638	113341653	13	GGGGAGCAGAGTGGAG	113341434	113341462	1	GCGTGGCCATCGTGACCTTCTCGTCCAAG	113341463	113341637	CGGCTGGGCCAGGCGTTCCGGCGACGCGTGCGGCTGCTGCGGGAGCTCAGCGAGCGCCTGGAGCTTGTCTTCCTGGTGGATGATTCGTCCAGCGTGGGCGAAGTCAACTTCCGCAGCGAGCTCATGTTCGTCCGCAAGCTGCTGTCCGACTTCCCCGTGGTGCCCACGGCCACGC	GCGTGGCCATCGTGACCTTCTCGTCCAAGCTTCAGCTTCCCGATATCCGACGGTAGTGTNNNNNGGGGAGCAGAGTGGAG	113341282	113341833	-	0.605243
	SVEP1/NM_153366_0454	9	113341268	113341284	1	GGGTCGGGAGGGGCGGG	113341465	113341487	1	GTGGCCGTGGGCACCACGGGGAA	113341285	113341464	CGCCTTACCGCGGCTTGCTGGAAGGCGCCCTTGGTGTAGGTGCCGCCACCTCGGTAGGAGATGGCAGGGATCTCTTGGAGGAGCAGCGCGCACTTGTGCTGGCGCGCGCGGCGGGTGGAGATGTAATCGACGCGCGGCACCACGTAGTTCTTGGACGAGAAGGTCACGATGGCCACGCGC	GTGGCCGTGGGCACCACGGGGAACTTCAGCTTCCCGATATCCGACGGTAGTGTNNNNNGGGTCGGGAGGGGCGGG	113341282	113341833	+	0.636544
	SVEP1/NM_153366_0455	9	113341155	113341170	4	GGTTTTGTGGATGGGG	113341336	113341364	1	CGGTAGGAGATGGCAGGGATCTCTTGGAG	113341171	113341335	ACGCTTGACTTGGGGTGGTTATGCCTTGCCCAGGACTGAACCCCGGGATAGAGACGGGCAGGCAGCGGTGGGTCGAAGGGCCCGGGGACTAGGGCCCGGGTCGGGAGGGGCGGGCGCCTTACCGCGGCTTGCTGGAAGGCGCCCTTGGTGTAGGTGCCGCCACCT	CGGTAGGAGATGGCAGGGATCTCTTGGAGCTTCAGCTTCCCGATATCCGACGGTAGTGTNNNNNGGTTTTGTGGATGGGG	113341282	113341833	+	0.842992
